# Supplementary material for: A Comparative Genomic Analysis Provides Novel Insights Into the Ecological Success of the Monophasic Salmonella Serovar 4,[5],12:i:-
Source: Front Microbiol. 2018 Apr 17;9:715. doi: 10.3389/fmicb.2018.00715 (PMC5913373; doi:10.3389/fmicb.2018.00715)
Supplement: Supplementary file 1 [file DataSheet1.XLSX]

## Sheet: Foglio1
TITLE: A comparative genomic analysis provides novel insights into the ecological success of the monophasic Salmonella serovar 4,[5],12:i:-
E. Mastrorilli, D. Pietrucci, L. Barco, S. Ammendola,, S. Petrin, A. Longo, C. Mantovani, A. Battistoni, A. Ricci, A. Desideri, C. Losasso
Supplemental_Table_S1. Xls Sample metadata. MVST = S. Typhimurium monophasic variant; AMVST = atypical MVST
SAMPLE	SEROTYPE	ISOLATION SOURCE	HOST	YEAR OF ISOLATION	PHAGETYPE	MLVA PROFILE					MLST
ISZ-1	MVST	food	pork	2011	DT193	3	13	12		211	ST-34
ISZ-2	MVST	food	pork	2010	DT193	3	13	10		211	ST-34
ISZ-3	MVST	food	pork	2011	U311	3	13	10		211	ST-34
ISZ-4	MVST	animal	pork	2011	U311	3	12	7		211	ST-34
ISZ-5	MVST	food	cattle	2011	U311	3	11	8		211	ST-34
ISZ-6	MVST	animal	poultry	2011	U311	3	10	10		211	ST-34
ISZ-7	MVST	food	pork	2011	DT120	3	13	12		211	ST-34
IZS-8	MVST	food	pork	2011	DT120	3	12	11		211	ST-34
IZS-9	MVST	animal	poultry	2012	DT120	3	12	7		211	ST-34
ISZ-10	MVST	food	pork	2011	U302	3	13	7		211	ST-34
ISZ-11	MVST	animal	cattle	2011	U302	3	13	5		211	ST-34
ISZ-12	MVST	animal	poultry	2011	DT193	3	13	8		211	ST-34
ISZ-13	MVST	food	pork	2010	DT193	3	12	10		211	ST-34
ISZ-14	AMVST	animal	cattle	2011	DT32	6	20	9	8	211	ST-19
ISZ-15	AMVST	food	pork	2011	NT	3	12	9		211	ST-34
ISZ-16	AMVST	animal	pork	2011	NT	3	14	11		211	ST-34
ISZ-17	AMVST	animal	cattle	2011	NT	6	22	19	24	11	ST-99
ISZ-18	MVST	food	pork	2011	DT7						ST-34
ISZ-20	MVST	animal	poultry	2011	DT7						ST-34
DTU2016_1021	MVST	animal	pork	2015	NT	3	11	11	na	211	ST-34
DTU2016_1023	MVST	animal	pork	2015	DT7a	3	12	6	na	211	ST-34
DTU2016_1024	MVST	animal	pork	2015	NT	3	11	15	na	211	ST-34
DTU2016_1025	MVST	food	pork	2015	DT193	3	12	8	na	211	ST-34
DTU2016_1026	MVST	animal	pork	2015	U311	3	9	12	na	211	ST-34
DTU2016_1027	MVST	laboratory	pork	2015	DT193	3	12	13	na	211	ST-34
DTU2016_1028	MVST	food	pork	2015	DT20A	3	13	10	na	211	ST-34
DTU2016_1029	MVST	animal	pork	2015	DT7a	3	8	8	na	111	ST-34
DTU2016_1030	MVST	food	pork	2015	DT193	3	11	10	na	211	ST-34
DTU2016_1031	MVST	food	pork	2015	DT193	3	14	13	na	211	ST-34
DTU2016_1032	MVST	food	pork	2015	DT193	3	13	11	na	211	ST-34
DTU2016_1033	MVST	laboratory	pork	2015	U302	3	12	12	na	211	ST-34
DTU2016_1034	MVST	laboratory	pork	2015	U302	3	11	9	na	211	ST-34
DTU2016_1036	MVST	laboratory	pork	2015	NT	3	11	7	na	211	ST-34
DTU2016_1037	MVST	laboratory	pork	2015	RDNC	3	11	3	na	211	ST-34
DTU2016_1038	MVST	laboratory	pork	2015	U311	3	10	19	na	211	ST-34
DTU2016_1039	MVST	laboratory	pork	2015	U311	3	12	10	na	211	ST-34
DTU2016_1040	MVST	food	pork	2015	NT	3	13	8	na	211	ST-34
DTU2016_1041	MVST	food	pork	2015	DT120	3	13	12	na	211	ST-34
DTU2016_1042	MVST	food	pork	2015	DT120	3	13	9	na	211	ST-34
DTU2016_1043	MVST	food	pork	2015	NT	3	10	9	na	211	ST-34
DTU2016_1044	MVST	animal	pork	2015	NT	3	17	8	na	211	ST-34
DTU2016_1045	MVST	food	pork	2015	U311	3	12	na	na	211	ST-34
DTU2016_1046	MVST	food	pork	2015	DT20A	3	11	13	na	211	ST-34
DTU2016_1047	MVST	food	pork	2015	U311	3	12	9	na	211	ST-34
3237-2011	AMVST	laboratory	cattle	2011	NT	3	14	11		211	ST-34
3443-2011	AMVST	laboratory	pork	2011	NT	3	16	13		311	ST-19
3528-2011	AMVST	laboratory	nt	2011	NT	3	14	10		211	ST-34
4007-2011	AMVST	laboratory	poultry	2011	NT	3	11	12		211	ST-34
2260-2012	AMVST	laboratory	heron	2012	RDNC	6	16	12	19	11	ST-99
3399-2012	AMVST	laboratory	human	2012	DT120	3	12	9		211	ST-34
