# Supplementary material for: A Comparative Genomic Analysis Provides Novel Insights Into the Ecological Success of the Monophasic Salmonella Serovar 4,[5],12:i:-
Source: Front Microbiol. 2018 Apr 17;9:715. doi: 10.3389/fmicb.2018.00715 (PMC5913373; doi:10.3389/fmicb.2018.00715)
Supplement: Supplementary file 2 [file DataSheet2.XLSX]

## Sheet: Overview
					TITLE: A comparative genomic analysis provides novel insights into the ecological success of the monophasic Salmonella serovar 4,[5],12:i:-
					E. Mastrorilli, D. Pietrucci, L. Barco, S. Ammendola,, S. Petrin, A. Longo, C. Mantovani, A. Battistoni, A. Ricci, A. Desideri, C. Losasso
					Supplemental_Table_S2. Xls Sample quality
Strain Name	Organism	Genome Size	Total Sequences	Contigs	n50	Depth	Dropped by trimming (%)	CDS	tRNA	repeat_region
3399-2012	VMST atipica	4933959	1406626	123	251319	87.1003	0.1267	4629	77	3
2260-2012	VMST atipica	4904835	1196451	92	222569	78.729	0.101	4622	78	3
4007-2011	VMST atipica	5030327	1003576	162	220579	66.9018	0.0932	4725	72	3
3528-2011	VMST atipica	4947717	925128	171	125215	56.3646	0.1169	4622	78	3
3443-2011	VMST atipica	4904485	719765	150	99234	44.4853	0.121	4616	75	3
3237-2011	VMST atipica	4949794	1082092	208	242817	62.2964	0.1265	4646	74	3
DTU_1047	Salmonella enterica	4898526	1020756	81	548942	79.8698	0.0519	4597	74	3
DTU_1046	Salmonella enterica	5021712	786949	122	251346	60.1477	0.0524	4751	75	3
DTU_1045	Salmonella enterica	4949073	1362449	109	507579	106.641	0.0499	4656	72	3
DTU_1044	Salmonella enterica	4922843	477115	147	191632	36.0235	0.0552	4628	72	3
DTU_1043	Salmonella enterica	5071461	461034	561	135076	34.0611	0.0548	4736	75	3
DTU_1042	Salmonella enterica	4928217	575134	112	282723	43.4204	0.0549	4641	72	3
DTU_1041	Salmonella enterica	4897104	629577	132	282909	48.4451	0.0542	4610	81	3
DTU_1040	Salmonella enterica	4957726	578846	144	157188	43.1048	0.0583	4671	70	3
DTU_1039	Salmonella enterica	4994354	1026999	78	333238	76.44	0.0576	4695	79	3
DTU_1038	Salmonella enterica	4972533	894243	120	223778	67.286	0.0576	4687	82	3
DTU_1037	Salmonella enterica	4908094	617225	111	316024	47.8683	0.0582	4612	81	3
DTU_1036	Salmonella enterica	4956373	509844	123	251365	39.9068	0.0543	4650	73	3
DTU_1034	Salmonella enterica	4974362	1017292	106	474475	78.5863	0.0648	4704	85	4
DTU_1033	Salmonella enterica	4975034	859694	108	376939	66.7972	0.0572	4706	72	3
DTU_1032	Salmonella enterica	5091597	1588597	104	464402	121.224	0.0456	4844	80	3
DTU_1031	Salmonella enterica	5272195	1579417	140	240389	116.462	0.0482	5022	70	3
DTU_1030	Salmonella enterica	4967311	1012853	108	286399	79.9209	0.0438	4696	78	3
DTU_1029	Salmonella enterica	4997453	564505	141	229338	44.1129	0.0511	4688	74	3
DTU_1028	Salmonella enterica	4978475	417809	142	233380	31.86	0.0467	4691	76	3
DTU_1027	Salmonella enterica	4921812	678200	129	306754	54.0731	0.0448	4625	74	3
DTU_1026	Salmonella enterica	4942282	1069354	100	341446	83.7937	0.0445	4651	70	3
DTU_1025	Salmonella enterica	4958366	794271	130	279974	62.0702	0.0427	4667	73	3
DTU_1024	Salmonella enterica	4967155	713389	105	385529	55.7938	0.0437	4683	71	3
DTU_1023	Salmonella enterica	4995651	419298	148	172365	32.8034	0.0436	4683	75	3
DTU_1021	Salmonella enterica	4975100	828199	104	340861	65.0356	0.0419	4686	67	3
ISZ-20	Salmonella enterica	4905500	561034	239	58075	33.7936	0.1112	4582	73	3
ISZ-18	Salmonella enterica	4910543	830543	143	214698	51.4292	0.0642	4586	71	3
ISZ-17	Salmonella enterica	4908620	775569	98	189884	44.1724	0.13	4637	72	3
ISZ-16	Salmonella enterica	4986238	759130	126	167012	50.9747	0.0592	4688	79	3
ISZ-15	Salmonella enterica	5018663	960716	102	283197	58.8992	0.0795	4739	82	3
ISZ-14	Salmonella enterica	5023466	872503	179	73772	48.691	0.133	4739	78	2
ISZ-13	Salmonella enterica	4958958	1231762	101	278496	78.8024	0.0879	4669	77	3
ISZ-12	Salmonella enterica	5035967	2907228	925	283033	175.043	0.0989	4578	77	3
ISZ-11	Salmonella enterica	4966922	842308	181	90935	50.4986	0.0924	4662	74	3
ISZ-10	Salmonella enterica	4919625	1415764	149	164698	79.9201	0.1387	4600	74	3
ISZ-9	Salmonella enterica	4894790	1748297	114	319178	192.431	0.1088	4579	69	3
ISZ-8	Salmonella enterica	4940595	1674103	155	135169	102.071	0.1397	4640	76	3
ISZ-7	Salmonella enterica	4963545	680308	194	88674	40.4042	0.0912	4653	73	3
ISZ-6	Salmonella enterica	4910592	754282	109	262374	47.8124	0.0693	4605	69	3
ISZ-5	Salmonella enterica	4901855	741099	125	272746	119.696	0.1082	4579	80	3
ISZ-4	Salmonella enterica	4987593	772000	792	81485	39.7679	0.1363	4552	73	3
ISZ-3	Salmonella enterica	4903619	1655469	171	130254	86.6674	0.1608	4580	77	3
ISZ-2	Salmonella enterica	4959878	752863	193	74580	43.3337	0.1158	4644	80	3
ISZ-1	Salmonella enterica	5068257	2156873	172	180840	107.644	0.1811	4786	73	3
				171.58	242498	68.4735	0.081388	4664.76	75.04	3	AVERAGE
				925	548942	192.431	0.1811	5022	85	4	MAX
				78	58075	31.86	0.0419	4552	67	2	MIN
				158.13	113402	33.7199	0.0370649	77.8692	3.93291	0.202031	STANDARD DEVIATION
								4622	72	3	MODE
