# Supplementary material for: A Comparative Genomic Analysis Provides Novel Insights Into the Ecological Success of the Monophasic Salmonella Serovar 4,[5],12:i:-
Source: Front Microbiol. 2018 Apr 17;9:715. doi: 10.3389/fmicb.2018.00715 (PMC5913373; doi:10.3389/fmicb.2018.00715)
Supplement: Supplementary file 3 [file DataSheet3.XLSX]

## Sheet: merA
Entry	Protein names	Gene names (primary)	Number of occurrencies in all samples	Gene ontology (biological process)	Gene ontology (molecular function)
Q55434	Phytochrome-like protein cph2 (Bacteriophytochrome cph2)	cph2	21	detection of visible light [GO:0009584]; protein-chromophore linkage [GO:0018298]; red, far-red light phototransduction [GO:0009585]; regulation of transcription, DNA-templated [GO:0006355]	red or far-red light photoreceptor activity [GO:0009883]
P0AED9	DNA-cytosine methyltransferase (EC 2.1.1.37) (M.EcoDcm)	dcm	7	C-5 methylation of cytosine [GO:0090116]; DNA restriction-modification system [GO:0009307]	DNA (cytosine-5-)-methyltransferase activity [GO:0003886]
P0AER8	Sodium/glutamate symporter (Glutamate permease)	gltS	11		glutamate:sodium symporter activity [GO:0015501]; symporter activity [GO:0015293]
P52644	Heat shock protein HslJ	hslJ	2	response to heat [GO:0009408]
P52643	D-lactate dehydrogenase (D-LDH) (EC 1.1.1.28) (Fermentative lactate dehydrogenase)	ldhA	2	mixed acid fermentation [GO:0019664]; response to heat [GO:0009408]	D-lactate dehydrogenase activity [GO:0008720]; NADH binding [GO:0070404]
P00392	Mercuric reductase (EC 1.16.1.1) (Hg(II) reductase)	merA	26	cell redox homeostasis [GO:0045454]; detoxification of mercury ion [GO:0050787]; metal ion transport [GO:0030001]	flavin adenine dinucleotide binding [GO:0050660]; mercury (II) reductase activity [GO:0016152]; mercury ion binding [GO:0045340]; NADP binding [GO:0050661]; oxidoreductase activity, acting on a sulfur group of donors, NAD(P) as acceptor [GO:0016668]
P22905	Mercuric resistance protein MerC	merC	23	response to mercury ion [GO:0046689]; transport [GO:0006810]
P04129	Mercuric transport protein periplasmic component (Mercury scavenger protein) (Periplasmic mercury ion-binding protein)	merP	21		mercury ion binding [GO:0045340]; mercury ion transmembrane transporter activity [GO:0015097]
P0A183	Mercuric resistance operon regulatory protein	merR	21	regulation of transcription, DNA-templated [GO:0006355]; response to mercury ion [GO:0046689]; transcription, DNA-templated [GO:0006351]	DNA binding [GO:0003677]; mercury ion binding [GO:0045340]
P71039	HTH-type transcriptional activator mta (Multidrug transporter activation protein)	mta	20	regulation of transcription, DNA-templated [GO:0006355]; transcription, DNA-templated [GO:0006351]	DNA binding [GO:0003677]
Q06879	Pyruvate-flavodoxin oxidoreductase (EC 1.2.7.-)	nifJ	2	electron transport chain [GO:0022900]; nitrogen fixation [GO:0009399]	4 iron, 4 sulfur cluster binding [GO:0051539]; iron ion binding [GO:0005506]; oxidoreductase activity, acting on the aldehyde or oxo group of donors [GO:0016903]; thiamine pyrophosphate binding [GO:0030976]
P02980	Tetracycline resistance protein, class B (TetA(B)) (Metal-tetracycline/H(+) antiporter)	tetA	14	response to antibiotic [GO:0046677]	antiporter activity [GO:0015297]
P28815	Transposon Tn10 TetC protein (ORFL)	tetC	13	regulation of transcription, DNA-templated [GO:0006355]; transcription, DNA-templated [GO:0006351]	DNA binding [GO:0003677]
P04483	Tetracycline repressor protein class B from transposon Tn10	tetR	13	negative regulation of transcription, DNA-templated [GO:0045892]; response to antibiotic [GO:0046677]; transcription, DNA-templated [GO:0006351]	DNA binding [GO:0003677]; metal ion binding [GO:0046872]
P13989	Transposon Tn7 transposition protein TnsB	tnsB	20	DNA integration [GO:0015074]; transposition, DNA-mediated [GO:0006313]	DNA binding [GO:0003677]; transposase activity [GO:0004803]
P54602	Endonuclease YhcR (EC 3.1.31.-)	yhcR	6	nucleotide catabolic process [GO:0009166]	endonuclease activity [GO:0004519]; metal ion binding [GO:0046872]; nucleotide binding [GO:0000166]

## Sheet: pcoA-pcoD-silA-silE
	TITLE: A comparative genomic analysis provides novel insights into the ecological success of the monophasic Salmonella serovar 4,[5],12:i:-
	E. Mastrorilli, D. Pietrucci, L. Barco, S. Ammendola,, S. Petrin, A. Longo, C. Mantovani, A. Battistoni, A. Ricci, A. Desideri, C. Losasso
	Supplemental_Table_S3. Xls GO terms in HMTG regions
Entry	Protein names	Gene names (primary )	Number of occurrencies in all samples	Gene ontology (biological process)	Gene ontology (molecular function)
P31119	Bifunctional protein Aas [Includes: 2-acylglycerophosphoethanolamine acyltransferase (EC 2.3.1.40) (2-acyl-GPE acyltransferase) (Acyl-[acyl-carrier-protein]--phospholipid O-acyltransferase); Acyl-[acyl-carrier-protein] synthetase (EC 6.2.1.20) (Acyl-ACP synthetase) (Long-chain-fatty-acid--[acyl-carrier-protein] ligase)]	aas	5	fatty acid metabolic process [GO:0006631]; phospholipid biosynthetic process [GO:0008654]	acyl-[acyl-carrier-protein]-phospholipid O-acyltransferase activity [GO:0008779]; ATP binding [GO:0005524]; long-chain fatty acid [acyl-carrier-protein] ligase activity [GO:0008922]
P0ABD5	Acetyl-coenzyme A carboxylase carboxyl transferase subunit alpha (ACCase subunit alpha) (Acetyl-CoA carboxylase carboxyltransferase subunit alpha) (EC 6.4.1.2)	accA	4	fatty acid biosynthetic process [GO:0006633]; long-chain fatty acid biosynthetic process [GO:0042759]; malonyl-CoA biosynthetic process [GO:2001295]	acetyl-CoA carboxylase activity [GO:0003989]; ATP binding [GO:0005524]; identical protein binding [GO:0042802]
P0A9G6	Isocitrate lyase (ICL) (EC 4.1.3.1) (Isocitrase) (Isocitratase)	aceA	7	glyoxylate cycle [GO:0006097]; tricarboxylic acid cycle [GO:0006099]	cation binding [GO:0043169]; isocitrate lyase activity [GO:0004451]; metal ion binding [GO:0046872]; transferase activity, transferring acyl groups, acyl groups converted into alkyl on transfer [GO:0046912]
P08997	Malate synthase A (MSA) (EC 2.3.3.9)	aceB	7	glyoxylate cycle [GO:0006097]; tricarboxylic acid cycle [GO:0006099]	malate synthase activity [GO:0004474]
P0AFG8	Pyruvate dehydrogenase E1 component (PDH E1 component) (EC 1.2.4.1)	aceE	5	glycolytic process [GO:0006096]	identical protein binding [GO:0042802]; metal ion binding [GO:0046872]; pyruvate dehydrogenase (acetyl-transferring) activity [GO:0004739]; pyruvate dehydrogenase activity [GO:0004738]
P06959	Dihydrolipoyllysine-residue acetyltransferase component of pyruvate dehydrogenase complex (EC 2.3.1.12) (Dihydrolipoamide acetyltransferase component of pyruvate dehydrogenase complex) (E2)	aceF	5	acetyl-CoA biosynthetic process from pyruvate [GO:0006086]; glycolytic process [GO:0006096]; oxidation-reduction process [GO:0055114]; pyruvate metabolic process [GO:0006090]	dihydrolipoyllysine-residue acetyltransferase activity [GO:0004742]; lipoic acid binding [GO:0031405]
P11071	Isocitrate dehydrogenase kinase/phosphatase (IDH kinase/phosphatase) (IDHK/P) (EC 2.7.11.5) (EC 3.1.3.-)	aceK	7	glucose metabolic process [GO:0006006]; glyoxylate cycle [GO:0006097]; peptidyl-serine phosphorylation [GO:0018105]; regulation of catalytic activity [GO:0050790]; tricarboxylic acid cycle [GO:0006099]	[isocitrate dehydrogenase (NADP+)] kinase activity [GO:0008772]; [isocitrate dehydrogenase (NADP+)] phosphatase activity [GO:0101014]; AMP binding [GO:0016208]; ATP binding [GO:0005524]; protein serine/threonine kinase activity [GO:0004674]; protein serine/threonine phosphatase activity [GO:0004722]
P36683	Aconitate hydratase B (ACN) (Aconitase) (EC 4.2.1.3) ((2R,3S)-2-methylisocitrate dehydratase) ((2S,3R)-3-hydroxybutane-1,2,3-tricarboxylate dehydratase) (2-methyl-cis-aconitate hydratase) (EC 4.2.1.99) (Iron-responsive protein-like) (IRP-like) (RNA-binding protein)	acnB	5	glyoxylate cycle [GO:0006097]; propionate catabolic process, 2-methylcitrate cycle [GO:0019629]; regulation of translation [GO:0006417]; tricarboxylic acid cycle [GO:0006099]	2-methylisocitrate dehydratase activity [GO:0047456]; 4 iron, 4 sulfur cluster binding [GO:0051539]; aconitate hydratase activity [GO:0003994]; metal ion binding [GO:0046872]; mRNA 3'-UTR binding [GO:0003730]; mRNA binding [GO:0003729]
O67611	Acyl carrier protein (ACP)	acpP	7	lipid A biosynthetic process [GO:0009245]	ACP phosphopantetheine attachment site binding involved in fatty acid biosynthetic process [GO:0000036]; acyl binding [GO:0000035]; phosphopantetheine binding [GO:0031177]
Q8ZKF6	Acetyl-coenzyme A synthetase (AcCoA synthetase) (Acs) (EC 6.2.1.1) (Acetate--CoA ligase) (Acyl-activating enzyme)	acs	26	acetyl-CoA biosynthetic process from acetate [GO:0019427]	acetate-CoA ligase activity [GO:0003987]; AMP binding [GO:0016208]; ATP binding [GO:0005524]; metal ion binding [GO:0046872]
P32705	Cation/acetate symporter ActP (Acetate permease) (Acetate transporter ActP)	actP	26	plasma membrane acetate transport [GO:0006847]; sodium ion transport [GO:0006814]; tellurite transport [GO:0015710]	acetate transmembrane transporter activity [GO:0015123]; glycolate transmembrane transporter activity [GO:0043879]; symporter activity [GO:0015293]; tellurite uptake transmembrane transporter activity [GO:0015654]
P19219	Bifunctional transcriptional activator/DNA repair enzyme AdaA (Methylphosphotriester-DNA methyltransferase) (Methylphosphotriester-DNA--protein-cysteine S-methyltransferase) (EC 2.1.1.n11)	adaA	8	DNA repair [GO:0006281]; regulation of transcription, DNA-templated [GO:0006355]; transcription, DNA-templated [GO:0006351]	1-hydroxy-6-methoxypyrene methyltransferase activity [GO:0034933]; 1-hydroxypyrene methyltransferase activity [GO:0034931]; 1-phenanthrol methyltransferase activity [GO:0018707]; 2-phytyl-1,4-naphthoquinone methyltransferase activity [GO:0052624]; 2-polyprenyl-6-methoxy-1,4-benzoquinone methyltransferase activity [GO:0008425]; 4,5-dihydroxybenzo(a)pyrene methyltransferase activity [GO:0034807]; c…
P28629	Biodegradative arginine decarboxylase (ADC) (EC 4.1.1.19)	adiA	26	arginine catabolic process [GO:0006527]; intracellular pH elevation [GO:0051454]	arginine decarboxylase activity [GO:0008792]; pyridoxal phosphate binding [GO:0030170]
P60066	Arginine/agmatine antiporter	adiC	26		antiporter activity [GO:0015297]; L-amino acid transmembrane transporter activity [GO:0015179]
P50466	Aerotaxis receptor	aer	181	positive aerotaxis [GO:0052131]; signal transduction [GO:0007165]	identical protein binding [GO:0042802]; signal transducer activity [GO:0004871]
Q92KZ3	1,5-anhydro-D-fructose reductase (Anhydrofructose reductase) (EC 1.1.1.292) (1,5-anhydro-D-fructose reductase (1,5-anhydro-D-mannitol-forming))	afr	8		1,5-anhydro-D-fructose reductase (1,5-anhydro-D-mannitol-forming) activity [GO:0033712]
P33224	Putative acyl-CoA dehydrogenase AidB (EC 1.3.99.-)	aidB	27	cellular response to DNA damage stimulus [GO:0006974]; fatty acid beta-oxidation using acyl-CoA dehydrogenase [GO:0033539]; lipid homeostasis [GO:0055088]; negative regulation of transcription, DNA-templated [GO:0045892]	DNA binding [GO:0003677]; electron carrier activity [GO:0009055]; fatty-acyl-CoA binding [GO:0000062]; flavin adenine dinucleotide binding [GO:0050660]; isovaleryl-CoA dehydrogenase activity [GO:0008470]; oxidoreductase activity, acting on the CH-CH group of donors, with a flavin as acceptor [GO:0052890]; sequence-specific DNA binding [GO:0043565]
P16454	Attachment invasion locus protein	ail	141	pathogenesis [GO:0009405]
P64550	L-alanine exporter AlaE	alaE	5		L-amino acid efflux transmembrane transporter activity [GO:0034639]
P00957	Alanine--tRNA ligase (EC 6.1.1.7) (Alanyl-tRNA synthetase) (AlaRS)	alaS	5	alanyl-tRNA aminoacylation [GO:0006419]; negative regulation of transcription, DNA-templated [GO:0045892]; tRNA modification [GO:0006400]	alanine-tRNA ligase activity [GO:0004813]; amino acid binding [GO:0016597]; aminoacyl-tRNA editing activity [GO:0002161]; ATP binding [GO:0005524]; identical protein binding [GO:0042802]; transcriptional repressor activity, bacterial-type RNA polymerase core promoter proximal region sequence-specific binding [GO:0001141]; tRNA binding [GO:0000049]; zinc ion binding [GO:0008270]
P0ACR0	HTH-type transcriptional activator AllS	allS	13	positive regulation of transcription, DNA-templated [GO:0045893]; transcription, DNA-templated [GO:0006351]	sequence-specific DNA binding [GO:0043565]; transcription factor activity, sequence-specific DNA binding [GO:0003700]
P0A1A3	Alanine racemase, biosynthetic (EC 5.1.1.1)	alr	16	cell wall organization [GO:0071555]; D-alanine biosynthetic process [GO:0030632]; peptidoglycan biosynthetic process [GO:0009252]; regulation of cell shape [GO:0008360]	alanine racemase activity [GO:0008784]
P42601	Inner membrane protein alx	alx	7
P26365	N-acetylmuramoyl-L-alanine amidase AmiB (EC 3.5.1.28)	amiB	33	cell wall organization [GO:0071555]; FtsZ-dependent cytokinesis [GO:0043093]; peptidoglycan catabolic process [GO:0009253]	N-acetylmuramoyl-L-alanine amidase activity [GO:0008745]
P63883	N-acetylmuramoyl-L-alanine amidase AmiC (EC 3.5.1.28)	amiC	5	cell wall organization [GO:0071555]; FtsZ-dependent cytokinesis [GO:0043093]; peptidoglycan catabolic process [GO:0009253]	N-acetylmuramoyl-L-alanine amidase activity [GO:0008745]
P82974	1,6-anhydro-N-acetylmuramyl-L-alanine amidase AmpD (EC 3.5.1.28) (N-acetylmuramoyl-L-alanine amidase)	ampD	5	cell wall organization [GO:0071555]; peptidoglycan catabolic process [GO:0009253]	metal ion binding [GO:0046872]; N-acetylmuramoyl-L-alanine amidase activity [GO:0008745]
P00805	L-asparaginase 2 (EC 3.5.1.1) (L-asparaginase II) (L-ASNase II) (L-asparagine amidohydrolase II) (Colaspase)	ansB	7	asparagine catabolic process [GO:0006530]; protein homotetramerization [GO:0051289]	asparaginase activity [GO:0004067]; identical protein binding [GO:0042802]
Q83SQ2	Bis(5'-nucleosyl)-tetraphosphatase, symmetrical (EC 3.6.1.41) (Ap4A hydrolase) (Diadenosine 5',5'''-P1,P4-tetraphosphate pyrophosphohydrolase) (Diadenosine tetraphosphatase)	apaH	5		bis(5'-nucleosyl)-tetraphosphatase (symmetrical) activity [GO:0008803]
P58683	Class B acid phosphatase (CBAP) (EC 3.1.3.2) (Non-specific acid phosphatase II)	aphA	16		acid phosphatase activity [GO:0003993]; metal ion binding [GO:0046872]
P05052	HTH-type transcriptional regulator AppY (M5 polypeptide)	appY	2	cellular response to phosphate starvation [GO:0016036]; positive regulation of transcription, DNA-templated [GO:0045893]; transcription, DNA-templated [GO:0006351]	core promoter proximal region sequence-specific DNA binding [GO:0000987]; transcription factor activity, sequence-specific DNA binding [GO:0003700]
P26760	Toxin RTX-I translocation ATP-binding protein (APX-IB) (Cytolysin IB) (CLY-IB) (HLY-IB) (RTX-I toxin determinant B)	apxIB	27	hemolysis in other organism [GO:0044179]; protein secretion by the type I secretion system [GO:0030253]	ATPase activity, coupled to transmembrane movement of substances [GO:0042626]; ATP binding [GO:0005524]; peptidase activity [GO:0008233]; protein transporter activity [GO:0008565]
P08202	L-arabinose isomerase (EC 5.3.1.4)	araA	5	arabinose catabolic process [GO:0019568]; L-arabinose catabolic process to xylulose 5-phosphate [GO:0019569]	L-arabinose isomerase activity [GO:0008733]; metal ion binding [GO:0046872]
Q1JUP5	L-arabinolactonase (EC 3.1.1.15)	araB	7	L-arabinose catabolic process to 2-oxoglutarate [GO:0019570]	L-arabinonolactonase activity [GO:0050021]; metal ion binding [GO:0046872]
P08204	Ribulokinase (EC 2.7.1.16)	araB	7	arabinose catabolic process [GO:0019568]; carbohydrate catabolic process [GO:0016052]; L-arabinose catabolic process [GO:0019572]; L-arabinose catabolic process to xylulose 5-phosphate [GO:0019569]	ATP binding [GO:0005524]; phosphotransferase activity, alcohol group as acceptor [GO:0016773]; ribulokinase activity [GO:0008741]
P0A9E0	Arabinose operon regulatory protein	araC	7	arabinose catabolic process [GO:0019568]; regulation of transcription, DNA-templated [GO:0006355]; transcription, DNA-templated [GO:0006351]	core promoter proximal region sequence-specific DNA binding [GO:0000987]; transcription factor activity, sequence-specific DNA binding [GO:0003700]
P0AE24	Arabinose-proton symporter (Arabinose transporter)	araE	5	fucose transport [GO:0015756]; L-arabinose transport [GO:0042882]	fucose transmembrane transporter activity [GO:0015150]; L-arabinose transmembrane transporter activity [GO:0015147]; sugar:proton symporter activity [GO:0005351]; symporter activity [GO:0015293]
P0AEC3	Aerobic respiration control sensor protein ArcB (EC 2.7.13.3)	arcB	6	phosphorelay signal transduction system [GO:0000160]; protein autophosphorylation [GO:0046777]; regulation of transcription, DNA-templated [GO:0006355]; transcription, DNA-templated [GO:0006351]	ATP binding [GO:0005524]; histidine phosphotransfer kinase activity [GO:0009927]; phosphorelay sensor kinase activity [GO:0000155]
P40711	Peptidyl-tRNA hydrolase ArfB (PTH) (EC 3.1.1.29) (Alternative ribosome-rescue factor B)	arfB	4	rescue of stalled ribosome [GO:0072344]	aminoacyl-tRNA hydrolase activity [GO:0004045]; ribosome binding [GO:0043022]; translation release factor activity, codon nonspecific [GO:0016150]
P0A6C5	Amino-acid acetyltransferase (EC 2.3.1.1) (N-acetylglutamate synthase) (AGS) (NAGS)	argA	5	arginine biosynthetic process [GO:0006526]	acetyl-CoA:L-glutamate N-acetyltransferase activity [GO:0004042]; glutamate N-acetyltransferase activity [GO:0004358]
P0A6E4	Argininosuccinate synthase (EC 6.3.4.5) (Citrulline--aspartate ligase)	argG	6	arginine biosynthetic process [GO:0006526]; argininosuccinate metabolic process [GO:0000053]; urea cycle [GO:0000050]	argininosuccinate synthase activity [GO:0004055]; ATP binding [GO:0005524]
P11667	Arginine exporter protein ArgO	argO	5	L-arginine transport [GO:1902023]	arginine transmembrane transporter activity [GO:0015181]
P00888	Phospho-2-dehydro-3-deoxyheptonate aldolase, Tyr-sensitive (EC 2.5.1.54) (3-deoxy-D-arabino-heptulosonate 7-phosphate synthase) (DAHP synthase) (Phospho-2-keto-3-deoxyheptonate aldolase)	aroF	3	aromatic amino acid family biosynthetic process [GO:0009073]; chorismate biosynthetic process [GO:0009423]	3-deoxy-7-phosphoheptulonate synthase activity [GO:0003849]; identical protein binding [GO:0042802]
P15993	Aromatic amino acid transport protein AroP (General aromatic amino acid permease)	aroP	6	phenylalanine transport [GO:0015823]; tryptophan transport [GO:0015827]; tyrosine transport [GO:0015828]	antiporter activity [GO:0015297]; L-phenylalanine transmembrane transporter activity [GO:0015192]; L-tryptophan transmembrane transporter activity [GO:0015196]; L-tyrosine transmembrane transporter activity [GO:0005302]; proton motive force dependent protein transmembrane transporter activity [GO:0009977]
P08690	Arsenical pump-driving ATPase (EC 3.6.3.16) (Arsenical resistance ATPase) (Arsenite-translocating ATPase) (Arsenite-transporting ATPase)	arsA	81	detoxification of arsenic-containing substance [GO:0071722]	ATPase-coupled arsenite transmembrane transporter activity [GO:0015446]; ATP binding [GO:0005524]
P0AB93	Arsenical pump membrane protein (Arsenic efflux pump protein)	arsB	42	antimonite transport [GO:0015699]; arsenite transport [GO:0015700]; response to arsenic-containing substance [GO:0046685]	antimonite secondary active transmembrane transporter activity [GO:0042960]; arsenite secondary active transmembrane transporter activity [GO:0008490]
P08692	Arsenate reductase (EC 1.20.4.1) (Arsenical pump modifier)	arsC	42	response to arsenic-containing substance [GO:0046685]	arsenate reductase (glutaredoxin) activity [GO:0008794]
P46003	Arsenical resistance operon trans-acting repressor ArsD	arsD	81	negative regulation of transcription, DNA-templated [GO:0045892]; response to arsenic-containing substance [GO:0046685]; transcription, DNA-templated [GO:0006351]	DNA binding [GO:0003677]
P30860	ABC transporter arginine-binding protein 1	artJ	33	arginine transport [GO:0015809]; L-arginine import into cell [GO:1902765]	amino acid binding [GO:0016597]; arginine binding [GO:0034618]; ionotropic glutamate receptor activity [GO:0004970]
P24242	HTH-type transcriptional regulator AscG (Cryptic asc operon repressor)	ascG	5	negative regulation of transcription, DNA-templated [GO:0045892]; transcription, DNA-templated [GO:0006351]	sequence-specific DNA binding [GO:0043565]; transcription factor activity, sequence-specific DNA binding [GO:0003700]
P96677	HTH-type transcriptional repressor AseR	aseR	41	regulation of transcription, DNA-templated [GO:0006355]; transcription, DNA-templated [GO:0006351]	metal ion binding [GO:0046872]; transcription factor activity, sequence-specific DNA binding [GO:0003700]; transcription regulatory region DNA binding [GO:0044212]
P0AC38	Aspartate ammonia-lyase (Aspartase) (EC 4.3.1.1)	aspA	36	aspartate metabolic process [GO:0006531]; cellular amino acid biosynthetic process [GO:0008652]; protein tetramerization [GO:0051262]	aspartate ammonia-lyase activity [GO:0008797]
Q8FDI4	Arylsulfate sulfotransferase AssT (EC 2.8.2.22) (Aryl sulfotransferase AssT)	assT	11		arylsulfate sulfotransferase activity [GO:0047686]; aryl sulfotransferase activity [GO:0004062]
Q9X759	Arylsulfatase (AS) (EC 3.1.6.1) (Aryl-sulfate sulphohydrolase)	atsA	7	metabolic process [GO:0008152]	arylsulfatase activity [GO:0004065]; metal ion binding [GO:0046872]
Q9X758	Anaerobic sulfatase-maturating enzyme (AnSME) (EC 1.1.99.-) (Arylsulfatase-activating protein) (Ser-type sulfatase-activating enzyme)	atsB	7		4 iron, 4 sulfur cluster binding [GO:0051539]; metal ion binding [GO:0046872]; oxidoreductase activity [GO:0016491]
P0A943	Outer membrane protein assembly factor BamA	bamA	4	membrane assembly [GO:0071709]
P0AC02	Outer membrane protein assembly factor BamD	bamD	3	Gram-negative-bacterium-type cell outer membrane assembly [GO:0043165]; protein insertion into membrane [GO:0051205]
P0A937	Outer membrane protein assembly factor BamE	bamE	3	Gram-negative-bacterium-type cell outer membrane assembly [GO:0043165]; protein insertion into membrane [GO:0051205]; response to antibiotic [GO:0046677]	identical protein binding [GO:0042802]; protein binding, bridging [GO:0030674]
P16426	Phosphinothricin N-acetyltransferase (PPT N-acetyltransferase) (EC 2.3.1.183) (Phosphinothricin-resistance protein)	bar	50	response to antibiotic [GO:0046677]; response to herbicide [GO:0009635]	N-acetyltransferase activity [GO:0008080]
P0AEC5	Signal transduction histidine-protein kinase BarA (EC 2.7.13.3)	barA	5	cellular response to organic substance [GO:0071310]; phosphorelay signal transduction system [GO:0000160]; protein autophosphorylation [GO:0046777]; protein phosphorylation [GO:0006468]; regulation of transcription, DNA-templated [GO:0006355]; response to hydrogen peroxide [GO:0042542]; transcription, DNA-templated [GO:0006351]	ATP binding [GO:0005524]; histidine phosphotransfer kinase activity [GO:0009927]; phosphorelay sensor kinase activity [GO:0000155]
P36556	Transcriptional regulatory protein BasR	basR	26	pathogenesis [GO:0009405]; phosphorelay signal transduction system [GO:0000160]; regulation of transcription, DNA-templated [GO:0006355]; response to antibiotic [GO:0046677]; transcription, DNA-templated [GO:0006351]	DNA binding [GO:0003677]
P36557	Sensor protein BasS (EC 2.7.13.3)	basS	26	pathogenesis [GO:0009405]	ATP binding [GO:0005524]; phosphorelay sensor kinase activity [GO:0000155]
Q9I3S1	Biofilm dispersion protein BdlA (Chemotaxis regulator BdlA)	bdlA	7	chemotaxis [GO:0006935]; pathogenesis [GO:0009405]	phosphorelay sensor kinase activity [GO:0000155]
Q8G0Y6	Outer membrane efflux protein BepC	bepC	3	response to antibiotic [GO:0046677]	transporter activity [GO:0005215]
O32102	Ferri-bacillibactin esterase BesA (EC 3.1.-.-) (Bacillibactin trilactone hydrolase)	besA	4		carboxylic ester hydrolase activity [GO:0052689]
O69787	Choline-sulfatase (EC 3.1.6.6)	betC	7	choline biosynthetic process [GO:0042425]	choline-sulfatase activity [GO:0047753]; metal ion binding [GO:0046872]
Q46829	6-phospho-beta-glucosidase BglA (EC 3.2.1.86) (Phospho-beta-glucosidase A)	bglA	5	carbohydrate metabolic process [GO:0005975]; glycosyl compound metabolic process [GO:1901657]	6-phospho-beta-glucosidase activity [GO:0008706]; beta-glucosidase activity [GO:0008422]; glucosidase activity [GO:0015926]
P0A901	Outer membrane lipoprotein Blc	blc	33	cellular response to DNA damage stimulus [GO:0006974]	lipid binding [GO:0008289]; transporter activity [GO:0005215]
P94405	Phenolic acid decarboxylase subunit C (PAD) (EC 4.1.1.-) (4-hydroxybenzoate decarboxylase subunit C) (4-hydroxybenzoate DC) (EC 4.1.1.61) (Vanillate decarboxylase subunit C)	bsdC	5	aromatic compound catabolic process [GO:0019439]; response to toxic substance [GO:0009636]	4-hydroxybenzoate decarboxylase activity [GO:0018799]; carboxy-lyase activity [GO:0016831]; FMN binding [GO:0010181]; metal ion binding [GO:0046872]; oxidoreductase activity [GO:0016491]
C0H3U9	Phenolic acid decarboxylase subunit D (PAD) (EC 4.1.1.-) (4-hydroxybenzoate decarboxylase subunit D) (4-hydroxybenzoate DC) (EC 4.1.1.61) (Phenylacrylic acid decarboxylase subunit D) (Vanillate decarboxylase subunit D)	bsdD	5	aromatic compound catabolic process [GO:0019439]; response to toxic substance [GO:0009636]	4-hydroxybenzoate decarboxylase activity [GO:0018799]
P39297	Lipoprotein BsmA (Biofilm stress and motility protein)	bsmA	27	cellular response to DNA damage stimulus [GO:0006974]; response to hydrogen peroxide [GO:0042542]; single-species biofilm formation [GO:0044010]
P13906	Modification methylase BspRI (M.BspRI) (EC 2.1.1.37) (Cytosine-specific methyltransferase BspRI)	bspRIM	2	DNA restriction-modification system [GO:0009307]	DNA (cytosine-5-)-methyltransferase activity [GO:0003886]
P37028	Vitamin B12-binding protein	btuF	4	cobalamin transport [GO:0015889]	cobalamin binding [GO:0031419]
P60584	Crotonobetainyl-CoA dehydrogenase (EC 1.3.99.-) (Crotonobetainyl-CoA reductase)	caiA	7	carnitine metabolic process [GO:0009437]; fatty acid beta-oxidation using acyl-CoA dehydrogenase [GO:0033539]; lipid homeostasis [GO:0055088]	acyl-CoA dehydrogenase activity [GO:0003995]; electron carrier activity [GO:0009055]; fatty-acyl-CoA binding [GO:0000062]; flavin adenine dinucleotide binding [GO:0050660]; oxidoreductase activity, acting on the CH-CH group of donors, with a flavin as acceptor [GO:0052890]
P31572	L-carnitine CoA-transferase (EC 2.8.3.21) (Crotonobetainyl-CoA:carnitine CoA-transferase)	caiB	5	carnitine catabolic process [GO:0042413]	carnitine dehydratase activity [GO:0008735]; transferase activity, transferring sulfur-containing groups [GO:0016782]
P31551	Carnitinyl-CoA dehydratase (EC 4.2.1.149) (Crotonobetainyl-CoA hydratase)	caiD	5	carnitine catabolic process [GO:0042413]	carnitine racemase activity [GO:0008809]; hydro-lyase activity [GO:0016836]
P31553	L-carnitine/gamma-butyrobetaine antiporter	caiT	5	4-(trimethylammonio)butanoate transport [GO:1900751]; carnitine metabolic process [GO:0009437]; carnitine transport [GO:0015879]	(R)-carnitine:4-(trimethylammonio)butanoate antiporter activity [GO:0044667]; carnitine transmembrane transporter activity [GO:0015226]
P61517	Carbonic anhydrase 2 (EC 4.2.1.1) (Carbonate dehydratase 2)	can	43	carbon utilization [GO:0015976]	carbonate dehydratase activity [GO:0004089]; zinc ion binding [GO:0008270]
P0A6F1	Carbamoyl-phosphate synthase small chain (EC 6.3.5.5) (Carbamoyl-phosphate synthetase glutamine chain)	carA	5	'de novo' pyrimidine nucleobase biosynthetic process [GO:0006207]; 'de novo' UMP biosynthetic process [GO:0044205]; arginine biosynthetic process [GO:0006526]; glutamine metabolic process [GO:0006541]; urea cycle [GO:0000050]	ATP binding [GO:0005524]; carbamoyl-phosphate synthase (glutamine-hydrolyzing) activity [GO:0004088]
P00968	Carbamoyl-phosphate synthase large chain (EC 6.3.5.5) (Carbamoyl-phosphate synthetase ammonia chain)	carB	5	'de novo' UMP biosynthetic process [GO:0044205]; arginine biosynthetic process [GO:0006526]; cellular amino acid biosynthetic process [GO:0008652]; pyrimidine nucleobase biosynthetic process [GO:0019856]; urea cycle [GO:0000050]	amino acid binding [GO:0016597]; ATP binding [GO:0005524]; carbamoyl-phosphate synthase (ammonia) activity [GO:0004087]; carbamoyl-phosphate synthase (glutamine-hydrolyzing) activity [GO:0004088]; metal ion binding [GO:0046872]; nucleotide binding [GO:0000166]
Q46901	CRISPR system Cascade subunit CasA (CRISPR type I-E/Ecoli-associated protein CasA/Cse1) (CRISPR-associated protein CasA/Cse1)	casA	5	defense response to virus [GO:0051607]	DNA binding [GO:0003677]; RNA binding [GO:0003723]; zinc ion binding [GO:0008270]
Q46899	CRISPR system Cascade subunit CasC	casC	5	defense response to virus [GO:0051607]	DNA/RNA hybrid binding [GO:0071667]; RNA binding [GO:0003723]
Q46898	CRISPR system Cascade subunit CasD	casD	5	defense response to virus [GO:0051607]; maintenance of CRISPR repeat elements [GO:0043571]	DNA/RNA hybrid binding [GO:0071667]; RNA binding [GO:0003723]
Q46897	CRISPR system Cascade subunit CasE (EC 3.1.-.-) (CasE endoRNase) (crRNA endonuclease)	casE	5	defense response to virus [GO:0051607]; RNA phosphodiester bond hydrolysis, endonucleolytic [GO:0090502]; RNA processing [GO:0006396]	endoribonuclease activity [GO:0004521]; RNA binding [GO:0003723]
P38946	Succinyl-CoA:coenzyme A transferase (EC 2.8.3.-)	cat1	7	acetyl-CoA metabolic process [GO:0006084]	transferase activity [GO:0016740]
P06961	Multifunctional CCA protein [Includes: CCA-adding enzyme (EC 2.7.7.72) (CCA tRNA nucleotidyltransferase) (tRNA CCA-pyrophosphorylase) (tRNA adenylyl-/cytidylyl-transferase) (tRNA nucleotidyltransferase) (tRNA-NT); 2'-nucleotidase (EC 3.1.3.-); 2',3'-cyclic phosphodiesterase (EC 3.1.4.-); Phosphatase (EC 3.1.3.-)]	cca	8	RNA repair [GO:0042245]; tRNA 3'-terminal CCA addition [GO:0001680]	ATP:3'-cytidine-cytidine-tRNA adenylyltransferase activity [GO:0052929]; ATP binding [GO:0005524]; CTP:3'-cytidine-tRNA cytidylyltransferase activity [GO:0052928]; CTP:tRNA cytidylyltransferase activity [GO:0052927]; hydrolase activity [GO:0016787]; metal ion binding [GO:0046872]; RNA binding [GO:0003723]; tRNA adenylyltransferase activity [GO:0004810]; tRNA cytidylyltransferase activity [GO:0016…
P62552	Antitoxin CcdA (LynA) (Protein H) (Protein LetA)	ccdA	2	regulation of transcription, DNA-templated [GO:0006355]; transcription, DNA-templated [GO:0006351]	DNA binding [GO:0003677]
P62554	Toxin CcdB (Cytotoxic protein CcdB) (LynB) (Protein G) (Protein LetD)	ccdB	2	plasmid maintenance [GO:0006276]; regulation of transcription, DNA-templated [GO:0006355]; transcription, DNA-templated [GO:0006351]	DNA topoisomerase (ATP-hydrolyzing) inhibitor activity [GO:0008657]
P33927	Cytochrome c-type biogenesis protein CcmF	ccmF	27	cytochrome c-heme linkage [GO:0018063]	heme binding [GO:0020037]; heme transporter activity [GO:0015232]
P37047	Carbohydrate diacid regulator (Sugar diacid regulator)	cdaR	4	positive regulation of transcription, DNA-templated [GO:0045893]; transcription, DNA-templated [GO:0006351]	DNA binding [GO:0003677]; transcription factor activity, sequence-specific DNA binding [GO:0003700]
P0ABG1	Phosphatidate cytidylyltransferase (EC 2.7.7.41) (CDP-DAG synthase) (CDP-DG synthase) (CDP-diacylglycerol synthase) (CDS) (CDP-diglyceride pyrophosphorylase) (CDP-diglyceride synthase) (CTP:phosphatidate cytidylyltransferase)	cdsA	4	CDP-diacylglycerol biosynthetic process [GO:0016024]; phosphatidylglycerol biosynthetic process [GO:0006655]	phosphatidate cytidylyltransferase activity [GO:0004605]
P32823	Chitinase A (CHI-A) (EC 3.2.1.14)	chiA	6	chitin catabolic process [GO:0006032]; homophilic cell adhesion via plasma membrane adhesion molecules [GO:0007156]; polysaccharide catabolic process [GO:0000272]	calcium ion binding [GO:0005509]; carbohydrate binding [GO:0030246]; chitinase activity [GO:0004568]
P60647	Holin-like protein CidA	cidA	26	cytolysis [GO:0019835]
P02903	Citrate lyase acyl carrier protein (Citrate lyase gamma chain)	citD	5
P17725	Citrate lyase subunit beta (Citrase beta chain) (EC 4.1.3.6) (Citrate (pro-3S)-lyase subunit beta) (Citryl-CoA lyase subunit) (EC 4.1.3.34)	citE	5	acetyl-CoA metabolic process [GO:0006084]	citrate (pro-3S)-lyase activity [GO:0008815]; citryl-CoA lyase activity [GO:0008816]; metal ion binding [GO:0046872]
P45413	Citrate lyase alpha chain (Citrase alpha chain) (EC 4.1.3.6) (Citrate (pro-3S)-lyase alpha chain) (Citrate CoA-transferase subunit) (EC 2.8.3.10)	citF	5	acetyl-CoA metabolic process [GO:0006084]	citrate (pro-3S)-lyase activity [GO:0008815]; citrate CoA-transferase activity [GO:0008814]
P77231	2-(5''-triphosphoribosyl)-3'-dephosphocoenzyme-A synthase (2-(5''-triphosphoribosyl)-3'-dephospho-CoA synthase) (EC 2.4.2.52)	citG	6	phosphorylation [GO:0016310]; prosthetic group biosynthetic process [GO:0051191]	ATP binding [GO:0005524]; triphosphoribosyl-dephospho-CoA synthase activity [GO:0046917]
P31602	Citrate-sodium symporter (Citrate carrier protein) (Citrate transporter)	citS	5	citrate metabolic process [GO:0006101]	organic anion transmembrane transporter activity [GO:0008514]; symporter activity [GO:0015293]
P0A6G5	Apo-citrate lyase phosphoribosyl-dephospho-CoA transferase (EC 2.7.7.61) (Apo-ACP nucleodityltransferase) (Holo-ACP synthase) (Holo-citrate lyase synthase)	citX	5	prosthetic group biosynthetic process [GO:0051191]; protein-phosphoribosyl dephospho-coenzyme A linkage [GO:0018247]	holo-citrate lyase synthase activity [GO:0050519]
Q8ZRP8	H(+)/Cl(-) exchange transporter ClcA	clcA	4		antiporter activity [GO:0015297]; voltage-gated chloride channel activity [GO:0005247]
P63284	Chaperone protein ClpB (Heat shock protein F84.1)	clpB	4	protein processing [GO:0016485]; response to heat [GO:0009408]; response to unfolded protein [GO:0006986]	ATPase activity, coupled [GO:0042623]; ATP binding [GO:0005524]; identical protein binding [GO:0042802]
P18002	Colicin-M immunity protein (Microcin-M immunity protein)	cmi	2	bacteriocin immunity [GO:0030153]
P0A6I9	Dephospho-CoA kinase (EC 2.7.1.24) (Dephosphocoenzyme A kinase)	coaE	5	coenzyme A biosynthetic process [GO:0015937]	ATP binding [GO:0005524]; dephospho-CoA kinase activity [GO:0004140]
P25524	Cytosine deaminase (CD) (CDA) (CDase) (EC 3.5.4.1) (Cytosine aminohydrolase) (Isoguanine deaminase) (EC 3.5.4.-)	codA	6	cytosine catabolic process [GO:0006209]	5-fluorocytosine deaminase activity [GO:0102480]; cytosine deaminase activity [GO:0004131]; ferrous iron binding [GO:0008198]; identical protein binding [GO:0042802]; isoguanine deaminase activity [GO:0035888]; zinc ion binding [GO:0008270]
P0AA82	Cytosine permease	codB	6	cytosine metabolic process [GO:0019858]; proton transport [GO:0015992]	cytosine transmembrane transporter activity [GO:0015209]
P12374	Copper resistance protein A	copA	41		copper ion binding [GO:0005507]; oxidoreductase activity [GO:0016491]
P12375	Copper resistance protein B	copB	40	cellular copper ion homeostasis [GO:0006878]	copper ion binding [GO:0005507]
P12377	Copper resistance protein D	copD	39
Q02540	Transcriptional activator protein CopR	copR	39	phosphorelay signal transduction system [GO:0000160]; regulation of transcription, DNA-templated [GO:0006355]; transcription, DNA-templated [GO:0006351]	DNA binding [GO:0003677]
P0AEW4	3',5'-cyclic adenosine monophosphate phosphodiesterase CpdA (3',5'-cyclic AMP phosphodiesterase) (cAMP phosphodiesterase) (EC 3.1.4.53)	cpdA	6	cell wall modification [GO:0042545]	3',5'-cyclic-AMP phosphodiesterase activity [GO:0004115]; ferrous iron binding [GO:0008198]; nucleotide binding [GO:0000166]
O31158	Non-heme chloroperoxidase (EC 1.11.1.10) (Chloride peroxidase) (Chloroperoxidase F) (CPO-F)	cpo	5		chloride peroxidase activity [GO:0016691]
Q54520	Tyrosine-protein kinase CpsD (EC 2.7.10.2)	cpsD	41	capsule polysaccharide biosynthetic process [GO:0045227]	ATP binding [GO:0005524]; non-membrane spanning protein tyrosine kinase activity [GO:0004715]
Q46824	Inner membrane protein YgfX (Toxin CptA)	ygfX	1	negative regulation of protein binding [GO:0032091]; regulation of cell shape [GO:0008360]
P64559	FAD assembly factor SdhE (Antitoxin CptB)	sdhE	1	protein flavinylation [GO:0017013]; succinate metabolic process [GO:0006105]
P0ACP1	Catabolite repressor/activator (Fructose repressor)	cra	5	glycolytic process [GO:0006096]; regulation of transcription, DNA-templated [GO:0006355]; response to fructose [GO:0009750]; transcription, DNA-templated [GO:0006351]	DNA binding [GO:0003677]
Q46925	Cysteine desulfurase CsdA (EC 2.8.1.7) (Cysteine sulfinate desulfinase) (CSD) (EC 4.4.1.-) (Selenocysteine lyase) (EC 4.4.1.16)	csdA	5	iron-sulfur cluster assembly [GO:0016226]; sulfur amino acid metabolic process [GO:0000096]	cysteine desulfurase activity [GO:0031071]; pyridoxal phosphate binding [GO:0030170]; selenocysteine lyase activity [GO:0009000]; sulfurtransferase activity [GO:0016783]
P0AGF2	Sulfur acceptor protein CsdE	csdE	5	iron-sulfur cluster assembly [GO:0016226]
P52106	CsgBAC operon transcriptional regulatory protein	csgD	9	positive regulation of DNA-templated transcription, initiation [GO:2000144]; regulation of single-species biofilm formation [GO:1900190]; transcription, DNA-templated [GO:0006351]	bacterial-type RNA polymerase core promoter proximal region sequence-specific DNA binding [GO:0000986]
P37338	HTH-type transcriptional repressor CsiR (Carbon starvation induced regulator)	csiR	5	regulation of transcription, DNA-templated [GO:0006355]; transcription, DNA-templated [GO:0006351]	DNA binding [GO:0003677]; transcription factor activity, sequence-specific DNA binding [GO:0003700]
P69913	Carbon storage regulator	csrA	5	mRNA catabolic process [GO:0006402]; negative regulation of glycogen biosynthetic process [GO:0045719]; negative regulation of translational initiation [GO:0045947]	mRNA 5'-UTR binding [GO:0048027]
P36649	Blue copper oxidase CueO (Copper efflux oxidase)	cueO	5		copper ion binding [GO:0005507]; hydroquinone:oxygen oxidoreductase activity [GO:0052716]; oxidoreductase activity, oxidizing metal ions [GO:0016722]
P38054	Cation efflux system protein CusA	cusA	43	cellular copper ion homeostasis [GO:0006878]; copper ion export [GO:0060003]; detoxification of copper ion [GO:0010273]; plasma membrane copper ion transport [GO:0015679]; response to copper ion [GO:0046688]; response to silver ion [GO:0010272]; silver ion transport [GO:0015673]	copper ion binding [GO:0005507]; copper ion transmembrane transporter activity [GO:0005375]; silver ion transmembrane transporter activity [GO:0015080]
P77239	Cation efflux system protein CusB	cusB	43	cellular copper ion homeostasis [GO:0006878]; copper ion export [GO:0060003]; detoxification of copper ion [GO:0010273]; plasma membrane copper ion transport [GO:0015679]; response to copper ion [GO:0046688]; response to silver ion [GO:0010272]	copper ion binding [GO:0005507]; copper ion transmembrane transporter activity [GO:0005375]; transition metal ion binding [GO:0046914]
P77211	Cation efflux system protein CusC	cusC	43	cellular copper ion homeostasis [GO:0006878]; copper ion export [GO:0060003]; detoxification of copper ion [GO:0010273]; protein homotrimerization [GO:0070207]; protein palmitoylation [GO:0018345]; response to copper ion [GO:0046688]; response to silver ion [GO:0010272]	copper ion binding [GO:0005507]; copper ion transmembrane transporter activity [GO:0005375]; diacylglycerol binding [GO:0019992]; porin activity [GO:0015288]
P77214	Cation efflux system protein CusF	cusF	43	cellular copper ion homeostasis [GO:0006878]; detoxification of copper ion [GO:0010273]; response to copper ion [GO:0046688]; response to silver ion [GO:0010272]; response to zinc ion [GO:0010043]	copper chaperone activity [GO:0016531]; copper ion binding [GO:0005507]; metallochaperone activity [GO:0016530]; transition metal ion binding [GO:0046914]
P0ACZ8	Transcriptional regulatory protein CusR	cusR	43	phosphorelay signal transduction system [GO:0000160]; positive regulation of gene expression [GO:0010628]; regulation of transcription, DNA-templated [GO:0006355]; response to copper ion [GO:0046688]; transcription, DNA-templated [GO:0006351]	DNA binding [GO:0003677]; identical protein binding [GO:0042802]
P77485	Sensor kinase CusS (EC 2.7.13.3)	cusS	81	cellular response to copper ion [GO:0071280]; cellular response to silver ion [GO:0071292]; phosphorelay signal transduction system [GO:0000160]; phosphorylation [GO:0016310]; positive regulation of gene expression [GO:0010628]; response to copper ion [GO:0046688]	ATP binding [GO:0005524]; histidine phosphotransfer kinase activity [GO:0009927]; phosphorelay sensor kinase activity [GO:0000155]
Q7CPA2	Divalent-cation tolerance protein CutA	cutA	36	response to metal ion [GO:0010038]	copper ion binding [GO:0005507]
P0AAE0	D-serine/D-alanine/glycine transporter	cycA	27	antibiotic transport [GO:0042891]; beta-alanine transport [GO:0001762]; D-alanine transport [GO:0042941]; D-serine transport [GO:0042942]; glycine transport [GO:0015816]; L-alanine transport [GO:0015808]	antibiotic transporter activity [GO:0042895]; antiporter activity [GO:0015297]; beta-alanine transmembrane transporter activity [GO:0001761]; D-alanine transmembrane transporter activity [GO:0042944]; D-serine transmembrane transporter activity [GO:0042945]; glycine transmembrane transporter activity [GO:0015187]; L-alanine transmembrane transporter activity [GO:0015180]
P27111	HTH-type transcriptional regulator CynR (Cyn operon transcriptional activator)	cynR	5	transcription, DNA-templated [GO:0006351]	DNA binding [GO:0003677]; transcription factor activity, sequence-specific DNA binding [GO:0003700]
P0A6J1	Adenylyl-sulfate kinase (EC 2.7.1.25) (APS kinase) (ATP adenosine-5'-phosphosulfate 3'-phosphotransferase) (Adenosine-5'-phosphosulfate kinase)	cysC	5	hydrogen sulfide biosynthetic process [GO:0070814]; phosphorylation [GO:0016310]; sulfate assimilation [GO:0000103]	adenylylsulfate kinase activity [GO:0004020]; ATP binding [GO:0005524]; identical protein binding [GO:0042802]
P21156	Sulfate adenylyltransferase subunit 2 (EC 2.7.7.4) (ATP-sulfurylase small subunit) (Sulfate adenylate transferase) (SAT)	cysD	5	hydrogen sulfide biosynthetic process [GO:0070814]; response to oxidative stress [GO:0006979]; sulfate reduction [GO:0019419]; sulfur compound metabolic process [GO:0006790]	ATP binding [GO:0005524]; sulfate adenylyltransferase (ATP) activity [GO:0004781]
P17854	Phosphoadenosine phosphosulfate reductase (EC 1.8.4.8) (3'-phosphoadenylylsulfate reductase) (PAPS reductase, thioredoxin dependent) (PAPS sulfotransferase) (PAdoPS reductase)	cysH	5	hydrogen sulfide biosynthetic process [GO:0070814]; sulfate assimilation, phosphoadenylyl sulfate reduction by phosphoadenylyl-sulfate reductase (thioredoxin) [GO:0019379]; sulfur compound metabolic process [GO:0006790]	phosphoadenylyl-sulfate reductase (thioredoxin) activity [GO:0004604]
P23845	Sulfate adenylyltransferase subunit 1 (EC 2.7.7.4) (ATP-sulfurylase large subunit) (Sulfate adenylate transferase) (SAT)	cysN	5	hydrogen sulfide biosynthetic process [GO:0070814]; sulfur compound metabolic process [GO:0006790]	ATP binding [GO:0005524]; GTPase activity [GO:0003924]; GTP binding [GO:0005525]; sulfate adenylyltransferase (ATP) activity [GO:0004781]
P27370	Sulfate transport system permease protein CysW	cysW	7		ATPase-coupled sulfate transmembrane transporter activity [GO:0015419]
P24228	D-alanyl-D-alanine carboxypeptidase DacB (DD-carboxypeptidase) (DD-peptidase) (EC 3.4.16.4) (D-alanyl-D-alanine endopeptidase) (DD-endopeptidase) (EC 3.4.21.-) (Penicillin-binding protein 4) (PBP-4)	dacB	6	cell wall macromolecule catabolic process [GO:0016998]; cell wall organization [GO:0071555]; FtsZ-dependent cytokinesis [GO:0043093]; peptidoglycan biosynthetic process [GO:0009252]; peptidoglycan catabolic process [GO:0009253]; peptidoglycan metabolic process [GO:0000270]; peptidoglycan turnover [GO:0009254]; regulation of cell shape [GO:0008360]; response to antibiotic [GO:0046677]	carboxypeptidase activity [GO:0004180]; endopeptidase activity [GO:0004175]; penicillin binding [GO:0008658]; serine-type D-Ala-D-Ala carboxypeptidase activity [GO:0009002]
P0AEE8	DNA adenine methylase (EC 2.1.1.72) (DNA adenine methyltransferase) (Deoxyadenosyl-methyltransferase) (M.EcoDam)	dam	37	bacterial-type DNA replication initiation [GO:1902328]; DNA-dependent DNA replication [GO:0006261]; DNA methylation on adenine [GO:0032775]; mismatch repair [GO:0006298]	S-adenosyl-L-methionine binding [GO:1904047]; sequence-specific DNA binding [GO:0043565]; site-specific DNA-methyltransferase (adenine-specific) activity [GO:0009007]
P04036	4-hydroxy-tetrahydrodipicolinate reductase (HTPA reductase) (EC 1.17.1.8)	dapB	5	cellular amino acid biosynthetic process [GO:0008652]; diaminopimelate biosynthetic process [GO:0019877]; lysine biosynthetic process via diaminopimelate [GO:0009089]	4-hydroxy-tetrahydrodipicolinate reductase [GO:0008839]; identical protein binding [GO:0042802]
P0A9D8	2,3,4,5-tetrahydropyridine-2,6-dicarboxylate N-succinyltransferase (EC 2.3.1.117) (Tetrahydrodipicolinate N-succinyltransferase) (THDP succinyltransferase) (THP succinyltransferase) (Tetrahydropicolinate succinylase)	dapD	4	diaminopimelate biosynthetic process [GO:0019877]; lysine biosynthetic process [GO:0009085]; lysine biosynthetic process via diaminopimelate [GO:0009089]	2,3,4,5-tetrahydropyridine-2,6-dicarboxylate N-succinyltransferase activity [GO:0008666]
Q7A2S0	2,3,4,5-tetrahydropyridine-2,6-dicarboxylate N-acetyltransferase (EC 2.3.1.89) (Tetrahydrodipicolinate N-acetyltransferase) (THP acetyltransferase) (Tetrahydropicolinate acetylase)	dapH	5	diaminopimelate biosynthetic process [GO:0019877]; lysine biosynthetic process via diaminopimelate [GO:0009089]	tetrahydrodipicolinate N-acetyltransferase activity [GO:0047200]
P0AED9	DNA-cytosine methyltransferase (EC 2.1.1.37) (M.EcoDcm)	dcm	4	C-5 methylation of cytosine [GO:0090116]; DNA restriction-modification system [GO:0009307]	DNA (cytosine-5-)-methyltransferase activity [GO:0003886]
P37735	C4-dicarboxylate-binding periplasmic protein DctP	dctP	6	carbohydrate transport [GO:0008643]
P0ABN5	Anaerobic C4-dicarboxylate transporter DcuA	dcuA	38	C4-dicarboxylate transport [GO:0015740]	C4-dicarboxylate transmembrane transporter activity [GO:0015556]
P0ABN9	Anaerobic C4-dicarboxylate transporter DcuB	dcuB	26	C4-dicarboxylate transport [GO:0015740]	C4-dicarboxylate transmembrane transporter activity [GO:0015556]
P0AD01	Transcriptional regulatory protein DcuR	dcuR	26	phosphorelay signal transduction system [GO:0000160]; regulation of transcription, DNA-templated [GO:0006355]; response to external stimulus [GO:0009605]; transcription, DNA-templated [GO:0006351]	DNA binding [GO:0003677]; nucleic acid binding transcription factor activity [GO:0001071]
P0AEC8	Sensor histidine kinase DcuS (EC 2.7.13.3) (Fumarate sensor)	dcuS	26	phosphorelay signal transduction system [GO:0000160]; protein homooligomerization [GO:0051260]; protein phosphorylation [GO:0006468]; regulation of transcription, DNA-templated [GO:0006355]	ATP binding [GO:0005524]; identical protein binding [GO:0042802]; phosphorelay sensor kinase activity [GO:0000155]; protein histidine kinase activity [GO:0004673]; signal transducer activity [GO:0004871]
P07862	D-alanine--D-alanine ligase B (EC 6.3.2.4) (D-Ala-D-Ala ligase B) (D-alanylalanine synthetase B)	ddlB	5	cell wall organization [GO:0071555]; peptidoglycan biosynthetic process [GO:0009252]; regulation of cell shape [GO:0008360]	ATP binding [GO:0005524]; D-alanine-D-alanine ligase activity [GO:0008716]; metal ion binding [GO:0046872]
P0A9P6	ATP-dependent RNA helicase DeaD (EC 3.6.4.13) (Cold-shock DEAD box protein A) (Translation factor W2)	deaD	6	cellular response to cold [GO:0070417]; mRNA stabilization [GO:0048255]; positive regulation of translation [GO:0045727]; ribosomal large subunit assembly [GO:0000027]; RNA catabolic process [GO:0006401]; RNA secondary structure unwinding [GO:0010501]	ATP binding [GO:0005524]; ATP-dependent RNA helicase activity [GO:0004004]; RNA helicase activity [GO:0003724]; RNA strand annealing activity [GO:0033592]
P0C0V0	Periplasmic serine endoprotease DegP (EC 3.4.21.107) (Heat shock protein DegP) (Protease Do)	degP	4	misfolded or incompletely synthesized protein catabolic process [GO:0006515]; protein folding [GO:0006457]; proteolysis [GO:0006508]; response to oxidative stress [GO:0006979]; response to temperature stimulus [GO:0009266]	identical protein binding [GO:0042802]; serine-type endopeptidase activity [GO:0004252]
P39099	Periplasmic pH-dependent serine endoprotease DegQ (EC 3.4.21.107) (Protease Do)	degQ	6	proteolysis [GO:0006508]; proteolysis involved in cellular protein catabolic process [GO:0051603]	identical protein binding [GO:0042802]; peptidase activity [GO:0008233]; serine-type endopeptidase activity [GO:0004252]
P0AEE3	Serine endoprotease DegS (EC 3.4.21.107) (Site-1 protease DegS) (S1P protease DegS) (Site-1-type intramembrane protease)	degS	8	cellular response to misfolded protein [GO:0071218]; proteolysis [GO:0006508]	peptidase activity [GO:0008233]; serine-type endopeptidase activity [GO:0004252]; serine-type peptidase activity [GO:0008236]
P0ABN1	Diacylglycerol kinase (DAGK) (EC 2.7.1.107) (Diglyceride kinase) (DGK)	dgkA	14	phosphatidic acid biosynthetic process [GO:0006654]	ATP binding [GO:0005524]; diacylglycerol kinase activity [GO:0004143]
P15723	Deoxyguanosinetriphosphate triphosphohydrolase (dGTP triphosphohydrolase) (dGTPase) (EC 3.1.5.1)	dgt	4	dGTP catabolic process [GO:0006203]; GTP metabolic process [GO:0046039]; nucleobase-containing small molecule interconversion [GO:0015949]	cobalt ion binding [GO:0050897]; dGTPase activity [GO:0008832]; GTPase activity [GO:0003924]; magnesium ion binding [GO:0000287]; manganese ion binding [GO:0030145]; single-stranded DNA binding [GO:0003697]
P66817	DnaA initiator-associating protein DiaA	diaA	6	carbohydrate metabolic process [GO:0005975]; DNA replication [GO:0006260]; positive regulation of DNA-dependent DNA replication initiation [GO:0032298]	carbohydrate binding [GO:0030246]; identical protein binding [GO:0042802]
P28303	DNA damage-inducible protein F	dinF	14	drug transmembrane transport [GO:0006855]	antiporter activity [GO:0015297]; drug transmembrane transporter activity [GO:0015238]
P0ABR1	DNA damage-inducible protein I	dinI	13	DNA repair [GO:0006281]; SOS response [GO:0009432]	enzyme binding [GO:0019899]
P31680	Co-chaperone protein DjlA (DnaJ-like protein DjlA)	djlA	5		chaperone binding [GO:0051087]
Q46857	2,5-diketo-D-gluconic acid reductase A (2,5-DKG reductase A) (2,5-DKGR A) (25DKGR-A) (EC 1.1.1.274) (AKR5C)	dkgA	7	L-ascorbic acid biosynthetic process [GO:0019853]; methylglyoxal catabolic process [GO:0051596]	2,5-didehydrogluconate reductase activity [GO:0050580]; alcohol dehydrogenase (NADP+) activity [GO:0008106]; oxidoreductase activity, acting on the CH-OH group of donors, NAD or NADP as acceptor [GO:0016616]
P0ABS1	RNA polymerase-binding transcription factor DksA (DnaK suppressor protein)	dksA	5		zinc ion binding [GO:0008270]
P76250	HTH-type transcriptional regulator DmlR (D-malate degradation protein R)	dmlR	12	malate metabolic process [GO:0006108]; negative regulation of transcription, DNA-templated [GO:0045892]; positive regulation of transcription, DNA-templated [GO:0045893]; transcription, DNA-templated [GO:0006351]	sequence-specific DNA binding [GO:0043565]; transcription factor activity, sequence-specific DNA binding [GO:0003700]
P18775	Dimethyl sulfoxide reductase DmsA (DMSO reductase) (DMSOR) (Me2SO reductase) (EC 1.8.5.3)	dmsA	29	anaerobic respiration [GO:0009061]	4 iron, 4 sulfur cluster binding [GO:0051539]; cofactor binding [GO:0048037]; dimethyl sulfoxide reductase activity [GO:0009389]; electron carrier activity [GO:0009055]; molybdenum ion binding [GO:0030151]
P18776	Anaerobic dimethyl sulfoxide reductase chain B (DMSO reductase iron-sulfur subunit)	dmsB	30	anaerobic respiration [GO:0009061]	4 iron, 4 sulfur cluster binding [GO:0051539]; dimethyl sulfoxide reductase activity [GO:0009389]; metal ion binding [GO:0046872]
P18777	Anaerobic dimethyl sulfoxide reductase chain C (DMSO reductase anchor subunit)	dmsC	30	anaerobic electron transport chain [GO:0019645]; anaerobic respiration [GO:0009061]	dimethyl sulfoxide reductase activity [GO:0009389]
P69853	Tat proofreading chaperone DmsD (DMSO reductase maturation protein) (Twin-arginine leader-binding protein DmsD)	dmsD	30		signal sequence binding [GO:0005048]
P0ACB0	Replicative DNA helicase (EC 3.6.4.12)	dnaB	57	DNA replication [GO:0006260]; DNA replication, synthesis of RNA primer [GO:0006269]; DNA unwinding involved in DNA replication [GO:0006268]; response to ionizing radiation [GO:0010212]	ATP binding [GO:0005524]; DNA binding [GO:0003677]; DNA helicase activity [GO:0003678]; helicase activity [GO:0004386]; identical protein binding [GO:0042802]
P10443	DNA polymerase III subunit alpha (EC 2.7.7.7)	dnaE	4	DNA replication [GO:0006260]	DNA binding [GO:0003677]; DNA-directed DNA polymerase activity [GO:0003887]
P0ABS5	DNA primase (EC 2.7.7.-)	dnaG	6	DNA replication, synthesis of RNA primer [GO:0006269]	DNA binding [GO:0003677]; DNA primase activity [GO:0003896]; zinc ion binding [GO:0008270]
P32010	Daunorubicin/doxorubicin resistance ATP-binding protein DrrA (EC 3.6.3.-)	drrA	5	daunorubicin transport [GO:0043215]; doxorubicin transport [GO:1900753]; response to antibiotic [GO:0046677]	ATPase activity [GO:0016887]; ATP binding [GO:0005524]; GTP binding [GO:0005525]
P55890	Thiol:disulfide interchange protein DsbC	dsbC	5	cell redox homeostasis [GO:0045454]
P36655	Thiol:disulfide interchange protein DsbD (EC 1.8.1.8) (C-type cytochrome biogenesis protein CycZ) (Inner membrane copper tolerance protein) (Protein-disulfide reductase) (Disulfide reductase)	dsbD	38	cell redox homeostasis [GO:0045454]; cellular response to temperature stimulus [GO:0071502]; cytochrome complex assembly [GO:0017004]; oxidation-reduction process [GO:0055114]; response to drug [GO:0042493]	oxidoreductase activity [GO:0016491]; protein disulfide oxidoreductase activity [GO:0015035]; protein-disulfide reductase activity [GO:0047134]; transmembrane electron transfer carrier [GO:0022865]
Q8FDI3	Protein-disulfide oxidoreductase DsbI	dsbI	6		protein disulfide oxidoreductase activity [GO:0015035]
P0A4L7	Thiol:disulfide interchange protein DsbL	dsbL	6	cell redox homeostasis [GO:0045454]	protein disulfide oxidoreductase activity [GO:0015035]
P67717	Probable tRNA-dihydrouridine synthase (EC 1.3.1.-)	dus	19		flavin adenine dinucleotide binding [GO:0050660]; tRNA binding [GO:0000049]; tRNA dihydrouridine synthase activity [GO:0017150]
P45568	1-deoxy-D-xylulose 5-phosphate reductoisomerase (DXP reductoisomerase) (EC 1.1.1.267) (1-deoxyxylulose-5-phosphate reductoisomerase) (2-C-methyl-D-erythritol 4-phosphate synthase)	dxr	4	isopentenyl diphosphate biosynthetic process, methylerythritol 4-phosphate pathway [GO:0019288]; isopentenyl diphosphate biosynthetic process, methylerythritol 4-phosphate pathway involved in terpenoid biosynthetic process [GO:0051484]	1-deoxy-D-xylulose-5-phosphate reductoisomerase activity [GO:0030604]; identical protein binding [GO:0042802]; manganese ion binding [GO:0030145]; NADPH binding [GO:0070402]
P31125	Probable amino-acid metabolite efflux pump	eamA	28	cysteine export [GO:0033228]	efflux transmembrane transporter activity [GO:0015562]
Q03PY5	Energy-coupling factor transporter ATP-binding protein EcfA1 (ECF transporter A component EcfA1) (EC 3.6.3.-)	ecfA1	9	transport [GO:0006810]	ATPase activity [GO:0016887]; ATP binding [GO:0005524]
P0A6N4	Elongation factor P (EF-P)	efp	34	translational elongation [GO:0006414]	ribosome binding [GO:0043022]; translation elongation factor activity [GO:0003746]
P0ABU5	Glyoxalase ElbB (EC 4.2.1.-) (Sigma cross-reacting protein 27A) (SCRP-27A)	elbB	6	isoprenoid biosynthetic process [GO:0008299]; positive regulation of isoprenoid metabolic process [GO:0045828]	lyase activity [GO:0016829]
P75858	Uncharacterized fimbrial-like protein ElfG	elfG	9	cell adhesion involved in single-species biofilm formation [GO:0043709]
P27303	Multidrug export protein EmrA	emrA	5	response to antibiotic [GO:0046677]	drug transmembrane transporter activity [GO:0015238]
P0AEJ0	Multidrug export protein EmrB	emrB	9	response to antibiotic [GO:0046677]; response to toxic substance [GO:0009636]; transmembrane transport [GO:0055085]
P25736	Endonuclease-1 (EC 3.1.21.1) (Endonuclease I) (Endo I)	endA	5	DNA catabolic process [GO:0006308]	deoxyribonuclease I activity [GO:0004530]; endodeoxyribonuclease activity, producing 5'-phosphomonoesters [GO:0016888]; endonuclease activity [GO:0004519]
P0A6P9	Enolase (EC 4.2.1.11) (2-phospho-D-glycerate hydro-lyase) (2-phosphoglycerate dehydratase)	eno	143	glycolytic process [GO:0006096]	identical protein binding [GO:0042802]; magnesium ion binding [GO:0000287]; phosphopyruvate hydratase activity [GO:0004634]
P0A9B6	D-erythrose-4-phosphate dehydrogenase (E4PDH) (EC 1.2.1.72)	epd	5	glucose metabolic process [GO:0006006]; pyridoxal phosphate biosynthetic process [GO:0042823]; pyridoxine biosynthetic process [GO:0008615]	erythrose-4-phosphate dehydrogenase activity [GO:0048001]; glyceraldehyde-3-phosphate dehydrogenase (NAD+) (phosphorylating) activity [GO:0004365]; NAD binding [GO:0051287]
Q9ZJ12	Elongation factor P--(R)-beta-lysine ligase (EF-P--(R)-beta-lysine ligase) (EC 6.3.1.-) (EF-P post-translational modification enzyme A) (EF-P-lysine lysyltransferase)	epmA	33	lysyl-tRNA aminoacylation [GO:0006430]	ATP binding [GO:0005524]; lysine-tRNA ligase activity [GO:0004824]
P39280	L-lysine 2,3-aminomutase (LAM) (EC 5.4.3.-) (EF-P post-translational modification enzyme B)	epmB	34		4 iron, 4 sulfur cluster binding [GO:0051539]; intramolecular transferase activity, transferring amino groups [GO:0016869]; metal ion binding [GO:0046872]
P37093	Type II secretion system protein E (T2SS protein E) (Cholera toxin secretion protein EpsE) (General secretion pathway protein E) (Type II traffic warden ATPase)	epsE	5	protein secretion by the type II secretion system [GO:0015628]	ATP binding [GO:0005524]; protein transporter activity [GO:0008565]
P45780	Type II secretion system protein F (T2SS protein F) (Cholera toxin secretion protein EpsF) (General secretion pathway protein F)	epsF	5	protein secretion [GO:0009306]; protein secretion by the type II secretion system [GO:0015628]	protein transporter activity [GO:0008565]
P36555	Phosphoethanolamine transferase EptA (EC 2.7.-.-) (Polymyxin resistance protein PmrC)	eptA	27	lipid A biosynthetic process [GO:0009245]; lipopolysaccharide core region biosynthetic process [GO:0009244]; response to antibiotic [GO:0046677]	phosphotransferase activity, phosphate group as acceptor [GO:0016776]; sulfuric ester hydrolase activity [GO:0008484]
P0ACC3	Iron-sulfur cluster insertion protein ErpA	erpA	4	aerobic respiration [GO:0009060]; anaerobic respiration [GO:0009061]; iron-sulfur cluster assembly [GO:0016226]; protein maturation [GO:0051604]; protein maturation by iron-sulfur cluster transfer [GO:0097428]; sulfur compound metabolic process [GO:0006790]	2 iron, 2 sulfur cluster binding [GO:0051537]; 4 iron, 4 sulfur cluster binding [GO:0051539]; ferrous iron binding [GO:0008198]; iron ion binding [GO:0005506]; structural molecule activity [GO:0005198]
A4F7P3	3-alpha-mycarosylerythronolide B desosaminyl transferase (EC 2.4.1.278) (Desosaminyl transferase EryCIII) (Erythromycin biosynthesis protein CIII)	eryCIII	4	antibiotic biosynthetic process [GO:0017000]; metabolic process [GO:0008152]	transferase activity, transferring hexosyl groups [GO:0016758]
P38974	Electron transfer flavoprotein subunit alpha (Alpha-ETF) (Electron transfer flavoprotein large subunit) (ETFLS)	etfA	7	oxidation-reduction process [GO:0055114]	electron carrier activity [GO:0009055]; flavin adenine dinucleotide binding [GO:0050660]
P64098	Electron transfer flavoprotein subunit beta (Beta-ETF) (Electron transfer flavoprotein small subunit) (ETFSS)	etfB	7	oxidation-reduction process [GO:0055114]	electron carrier activity [GO:0009055]
P0ABU7	Biopolymer transport protein ExbB	exbB	7	bacteriocin transport [GO:0043213]; protein stabilization [GO:0050821]	energy transducer activity [GO:0031992]; protein transporter activity [GO:0008565]; substrate-specific transmembrane transporter activity [GO:0022891]
P0ABV2	Biopolymer transport protein ExbD	exbD	7	bacteriocin transport [GO:0043213]; protein stabilization [GO:0050821]; protein transport [GO:0015031]	energy transducer activity [GO:0031992]; identical protein binding [GO:0042802]; transporter activity [GO:0005215]
P0AA78	Hexuronate transporter	exuT	8	hexuronate transport [GO:0015736]	hexuronate transmembrane transporter activity [GO:0015134]
P0AB71	Fructose-bisphosphate aldolase class 2 (FBP aldolase) (FBPA) (EC 4.1.2.13) (Fructose-1,6-bisphosphate aldolase) (Fructose-bisphosphate aldolase class II)	fbaA	5	gluconeogenesis [GO:0006094]; glycolytic process [GO:0006096]	fructose-bisphosphate aldolase activity [GO:0004332]; zinc ion binding [GO:0008270]
P07658	Formate dehydrogenase H (EC 1.1.99.33) (EC 1.2.1.2) (Formate dehydrogenase-H subunit alpha) (FDH-H) (Formate-hydrogen-lyase-linked, selenocysteine-containing polypeptide)	fdhF	51	formate oxidation [GO:0015944]	4 iron, 4 sulfur cluster binding [GO:0051539]; electron carrier activity [GO:0009055]; formate dehydrogenase (NAD+) activity [GO:0008863]; molybdenum ion binding [GO:0030151]
P0AAJ3	Formate dehydrogenase, nitrate-inducible, iron-sulfur subunit (Anaerobic formate dehydrogenase iron-sulfur subunit) (Formate dehydrogenase-N subunit beta) (FDH-N subunit beta)	fdnH	8	anaerobic respiration [GO:0009061]; formate oxidation [GO:0015944]	4 iron, 4 sulfur cluster binding [GO:0051539]; electron carrier activity [GO:0009055]; formate dehydrogenase (quinone) activity [GO:0036397]; metal ion binding [GO:0046872]
P80668	Phenylacetaldehyde dehydrogenase (PAD) (EC 1.2.1.39)	feaB	7	4-nitrophenol catabolic process [GO:0046196]; L-phenylalanine catabolic process [GO:0006559]; NAD biosynthetic process [GO:0009435]	4-hydroxyphenylacetaldehyde dehydrogenase activity [GO:0047106]; oxidoreductase activity [GO:0016491]; phenylacetaldehyde dehydrogenase activity [GO:0008957]
P13039	Enterochelin esterase (Ferric enterobactin esterase)	fes	4	enterobactin catabolic process [GO:0046214]; iron ion homeostasis [GO:0055072]; iron ion transport [GO:0006826]	enterochelin esterase activity [GO:0008849]; iron ion binding [GO:0005506]
P0AGD7	Signal recognition particle protein (Fifty-four homolog) (Ffh) (p48)	ffh	3	protein targeting to membrane [GO:0006612]; SRP-dependent cotranslational protein targeting to membrane [GO:0006614]	7S RNA binding [GO:0008312]; GTPase activity [GO:0003924]; GTP binding [GO:0005525]
P0CL46	Formate hydrogenlyase transcriptional activator	fhlA	5	phosphorelay signal transduction system [GO:0000160]; regulation of transcription, DNA-templated [GO:0006355]; transcription, DNA-templated [GO:0006351]	ATP binding [GO:0005524]; sequence-specific DNA binding [GO:0043565]
P06971	Ferrichrome-iron receptor (Ferric hydroxamate receptor) (Ferric hydroxamate uptake)	fhuA	5	iron ion homeostasis [GO:0055072]	cofactor binding [GO:0048037]; iron ion binding [GO:0005506]; receptor activity [GO:0004872]; siderophore uptake transmembrane transporter activity [GO:0015344]; toxic substance binding [GO:0015643]; virion binding [GO:0046790]
O87656	Iron(3+)-hydroxamate import system permease protein FhuB (Ferric hydroxamate uptake protein B) (Ferrichrome transport system permease protein FhuB) (Ferrichrome uptake protein FhuB) (Iron(III)-hydroxamate import system permease protein FhuB)	fhuB	5	ion transport [GO:0006811]; iron ion homeostasis [GO:0055072]	transporter activity [GO:0005215]
P07821	Iron(3+)-hydroxamate import ATP-binding protein FhuC (EC 3.6.3.34) (Ferric hydroxamate uptake protein C) (Ferrichrome transport ATP-binding protein FhuC) (Iron(III)-hydroxamate import ATP-binding protein FhuC)	fhuC	5	ion transport [GO:0006811]; iron ion homeostasis [GO:0055072]	ATP binding [GO:0005524]; iron-chelate-transporting ATPase activity [GO:0015623]
P07822	Iron(3+)-hydroxamate-binding protein FhuD (Ferric hydroxamate uptake protein D) (Ferrichrome-binding periplasmic protein) (Iron(III)-hydroxamate-binding protein FhuD)	fhuD	5	ion transport [GO:0006811]; iron ion homeostasis [GO:0055072]
P37921	Type-1 fimbrial protein, A chain (Type-1A pilin)	fimA	15	cell adhesion [GO:0007155]
P31697	Chaperone protein FimC	fimC	11	cell wall organization [GO:0071555]; chaperone-mediated protein folding [GO:0061077]; pilus organization [GO:0043711]	protein binding involved in protein folding [GO:0044183]
P30130	Outer membrane usher protein FimD	fimD	7	pilus assembly [GO:0009297]	fimbrial usher porin activity [GO:0015473]
P0A9L3	FKBP-type 22 kDa peptidyl-prolyl cis-trans isomerase (FKBP22) (PPIase) (EC 5.2.1.8) (Rotamase)	fklB	27	chaperone-mediated protein folding [GO:0061077]	FK506 binding [GO:0005528]; identical protein binding [GO:0042802]; peptidyl-prolyl cis-trans isomerase activity [GO:0003755]
P54700	Flagellar biosynthetic protein FliP	fliP	7	bacterial-type flagellum organization [GO:0044781]; protein secretion [GO:0009306]
P0ABQ4	Dihydrofolate reductase (EC 1.5.1.3)	folA	5	glycine biosynthetic process [GO:0006545]; nucleotide biosynthetic process [GO:0009165]; one-carbon metabolic process [GO:0006730]; response to antibiotic [GO:0046677]; response to drug [GO:0042493]; response to methotrexate [GO:0031427]; tetrahydrofolate biosynthetic process [GO:0046654]	dihydrofolate reductase activity [GO:0004146]; NADP binding [GO:0050661]
P0AC16	Dihydroneopterin aldolase (DHNA) (EC 4.1.2.25) (7,8-dihydroneopterin 2'-epimerase) (7,8-dihydroneopterin aldolase) (7,8-dihydroneopterin epimerase) (EC 5.1.99.8) (Dihydroneopterin epimerase)	folB	6	folic acid biosynthetic process [GO:0046656]; tetrahydrofolate biosynthetic process [GO:0046654]	7,8-dihydromonapterin aldolase activity [GO:0102083]; dihydroneopterin aldolase activity [GO:0004150]; identical protein binding [GO:0042802]; isomerase activity [GO:0016853]
P26281	2-amino-4-hydroxy-6-hydroxymethyldihydropteridine pyrophosphokinase (EC 2.7.6.3) (6-hydroxymethyl-7,8-dihydropterin pyrophosphokinase) (PPPK) (7,8-dihydro-6-hydroxymethylpterin-pyrophosphokinase) (HPPK)	folK	5	folic acid biosynthetic process [GO:0046656]; tetrahydrofolate biosynthetic process [GO:0046654]	2-amino-4-hydroxy-6-hydroxymethyldihydropteridine diphosphokinase activity [GO:0003848]; ATP binding [GO:0005524]; kinase activity [GO:0016301]; magnesium ion binding [GO:0000287]
P0AC13	Dihydropteroate synthase (DHPS) (EC 2.5.1.15) (Dihydropteroate pyrophosphorylase)	folP	7	folic acid biosynthetic process [GO:0046656]; response to drug [GO:0042493]; tetrahydrofolate biosynthetic process [GO:0046654]	dihydropteroate synthase activity [GO:0004156]; metal ion binding [GO:0046872]
P00363	Fumarate reductase flavoprotein subunit (EC 1.3.5.4)	frdA	33	anaerobic respiration [GO:0009061]; bacterial-type flagellum assembly [GO:0044780]; bacterial-type flagellum-dependent cell motility [GO:0071973]; cellular response to DNA damage stimulus [GO:0006974]; electron transport chain [GO:0022900]; fermentation [GO:0006113]	electron carrier activity [GO:0009055]; FAD binding [GO:0071949]; succinate dehydrogenase activity [GO:0000104]
P0AC47	Fumarate reductase iron-sulfur subunit (EC 1.3.5.1)	frdB	33	anaerobic respiration [GO:0009061]; bacterial-type flagellum assembly [GO:0044780]; bacterial-type flagellum-dependent cell motility [GO:0071973]; fermentation [GO:0006113]; tricarboxylic acid cycle [GO:0006099]	2 iron, 2 sulfur cluster binding [GO:0051537]; 3 iron, 4 sulfur cluster binding [GO:0051538]; 4 iron, 4 sulfur cluster binding [GO:0051539]; electron carrier activity [GO:0009055]; iron-sulfur cluster binding [GO:0051536]; metal ion binding [GO:0046872]; succinate dehydrogenase (ubiquinone) activity [GO:0008177]; succinate dehydrogenase activity [GO:0000104]
P0A8Q0	Fumarate reductase subunit C (Fumarate reductase 15 kDa hydrophobic protein)	frdC	33	anaerobic respiration [GO:0009061]; bacterial-type flagellum assembly [GO:0044780]; bacterial-type flagellum-dependent cell motility [GO:0071973]; fermentation [GO:0006113]	succinate dehydrogenase (ubiquinone) activity [GO:0008177]; succinate dehydrogenase activity [GO:0000104]
P0A8Q3	Fumarate reductase subunit D (Fumarate reductase 13 kDa hydrophobic protein)	frdD	33	anaerobic respiration [GO:0009061]; fermentation [GO:0006113]; fumarate metabolic process [GO:0006106]	succinate dehydrogenase (ubiquinone) activity [GO:0008177]; succinate dehydrogenase activity [GO:0000104]
P0A805	Ribosome-recycling factor (RRF) (Ribosome-releasing factor)	frr	4	cytoplasmic translational termination [GO:0002184]	ribosomal large subunit binding [GO:0043023]
P71012	PTS system fructose-specific EIIABC component (EIIABC-Fru) [Includes: PTS system fructose-specific EIIA component (EC 2.7.1.202) (EII-Fru) (Fructose-specific phosphotransferase enzyme IIA component); PTS system fructose-specific EIIB component (EC 2.7.1.202) (EIII-Fru) (Fructose-specific phosphotransferase enzyme IIB component); PTS system fructose-specific EIIC component (Fructose permease IIC c…	fruA	8	phosphoenolpyruvate-dependent sugar phosphotransferase system [GO:0009401]	protein-N(PI)-phosphohistidine-fructose phosphotransferase system transporter activity [GO:0022877]; protein-phosphocysteine-sugar phosphotransferase activity [GO:0090563]; sugar:proton symporter activity [GO:0005351]
P69811	Multiphosphoryl transfer protein (MTP) (Diphosphoryl transfer protein) (DTP) (Phosphotransferase FPr protein) (Pseudo-HPr) [Includes: Phosphocarrier protein HPr (Protein H); PTS system fructose-specific EIIA component (EC 2.7.1.202) (EIIA-Fru) (EIII-Fru) (Fructose-specific phosphotransferase enzyme IIA component)]	fruB	8	fructose import [GO:0032445]; phosphoenolpyruvate-dependent sugar phosphotransferase system [GO:0009401]	kinase activity [GO:0016301]; protein-N(PI)-phosphohistidine-fructose phosphotransferase system transporter activity [GO:0022877]
P0ABH0	Cell division protein FtsA	ftsA	5	cell cycle [GO:0007049]; cell division [GO:0051301]	ATP binding [GO:0005524]; identical protein binding [GO:0042802]
P0A6S5	Cell division protein FtsB	ftsB	5	cell division [GO:0051301]; FtsZ-dependent cytokinesis [GO:0043093]	identical protein binding [GO:0042802]
P0AAI3	ATP-dependent zinc metalloprotease FtsH (EC 3.4.24.-) (Cell division protease FtsH)	ftsH	6	protein catabolic process [GO:0030163]; proteolysis [GO:0006508]	ATPase activity [GO:0016887]; ATP binding [GO:0005524]; ATP-dependent peptidase activity [GO:0004176]; CTPase activity [GO:0043273]; manganese ion binding [GO:0030145]; metalloendopeptidase activity [GO:0004222]; metallopeptidase activity [GO:0008237]; zinc ion binding [GO:0008270]
P0AD68	Peptidoglycan D,D-transpeptidase FtsI (EC 3.4.16.4) (Essential cell division protein FtsI) (Murein transpeptidase) (Penicillin-binding protein 3) (PBP-3) (Peptidoglycan synthase FtsI)	ftsI	7	cell cycle [GO:0007049]; cell division [GO:0051301]; cell wall organization [GO:0071555]; peptidoglycan biosynthetic process [GO:0009252]; regulation of cell shape [GO:0008360]; response to drug [GO:0042493]	penicillin binding [GO:0008658]; peptidoglycan glycosyltransferase activity [GO:0008955]
P0AEN4	Cell division protein FtsL	ftsL	5	FtsZ-dependent cytokinesis [GO:0043093]
P26648	Cell division protein FtsP	ftsP	6	cell division [GO:0051301]; FtsZ-dependent cytokinesis [GO:0043093]	copper ion binding [GO:0005507]; hydroquinone:oxygen oxidoreductase activity [GO:0052716]; oxidoreductase activity, oxidizing metal ions [GO:0016722]
P06136	Cell division protein FtsQ	ftsQ	5	barrier septum assembly [GO:0000917]; cell division [GO:0051301]; FtsZ-dependent cytokinesis [GO:0043093]	identical protein binding [GO:0042802]
P0ABG4	Probable peptidoglycan glycosyltransferase FtsW (PGT) (EC 2.4.1.129) (Cell division protein FtsW) (Cell wall polymerase) (Lipid II flippase FtsW) (Peptidoglycan polymerase) (PG polymerase)	ftsW	5	cell cycle [GO:0007049]; cell division [GO:0051301]; cell wall organization [GO:0071555]; peptidoglycan biosynthetic process [GO:0009252]; regulation of cell shape [GO:0008360]	lipid-linked peptidoglycan transporter activity [GO:0015648]
P0A9A6	Cell division protein FtsZ	ftsZ	5	cell cycle [GO:0007049]; cell division [GO:0051301]; protein polymerization [GO:0051258]	GTPase activity [GO:0003924]; GTP binding [GO:0005525]; identical protein binding [GO:0042802]
P0AB87	L-fuculose phosphate aldolase (EC 4.1.2.17) (L-fuculose-1-phosphate aldolase)	fucA	9	D-arabinose catabolic process [GO:0019571]; L-fucose catabolic process [GO:0042355]	aldehyde-lyase activity [GO:0016832]; L-fuculose-phosphate aldolase activity [GO:0008738]; zinc ion binding [GO:0008270]
P69922	L-fucose isomerase (FucIase) (EC 5.3.1.25) (6-deoxy-L-galactose isomerase) (D-arabinose isomerase) (EC 5.3.1.3)	fucI	5	D-arabinose catabolic process [GO:0019571]; L-fucose catabolic process [GO:0042355]	arabinose isomerase activity [GO:0008790]; identical protein binding [GO:0042802]; L-fucose isomerase activity [GO:0008736]; manganese ion binding [GO:0030145]
P11553	L-fuculokinase (EC 2.7.1.51) (L-fuculose kinase)	fucK	5	D-arabinose catabolic process [GO:0019571]; L-fucose catabolic process [GO:0042355]	ATP binding [GO:0005524]; L-fuculokinase activity [GO:0008737]
P0A9S1	Lactaldehyde reductase (EC 1.1.1.77) (Propanediol oxidoreductase)	fucO	5	glycol catabolic process [GO:0042846]; L-fucose catabolic process [GO:0042355]; propanediol metabolic process [GO:0051143]; rhamnose catabolic process [GO:0019301]	ferrous iron binding [GO:0008198]; lactaldehyde reductase activity [GO:0008912]
P11551	L-fucose-proton symporter (6-deoxy-L-galactose permease) (L-fucose permease)	fucP	7	arabinose transport [GO:0015751]; fucose metabolic process [GO:0006004]; fucose transport [GO:0015756]; galactose transport [GO:0015757]	arabinose:proton symporter activity [GO:0015518]; fucose:proton symporter activity [GO:0015535]; galactose:proton symporter activity [GO:0015517]
P0AEN8	L-fucose mutarotase (EC 5.1.3.29) (Fucose 1-epimerase) (Type-2 mutarotase)	fucU	5	L-fucose metabolic process [GO:0042354]	fucose binding [GO:0042806]; racemase and epimerase activity, acting on carbohydrates and derivatives [GO:0016857]
P14407	Fumarate hydratase class I, anaerobic (EC 4.2.1.2) (D-tartrate dehydratase) (EC 4.2.1.81) (Fumarase B)	fumB	26	cellular response to DNA damage stimulus [GO:0006974]; single-species biofilm formation [GO:0044010]; tricarboxylic acid cycle [GO:0006099]	4 iron, 4 sulfur cluster binding [GO:0051539]; D(-)-tartrate dehydratase activity [GO:0047808]; fumarate hydratase activity [GO:0004333]; metal ion binding [GO:0046872]
P25527	GABA permease (4-amino butyrate transport carrier) (Gamma-aminobutyrate permease)	gabP	5	cellular response to DNA damage stimulus [GO:0006974]; gamma-aminobutyric acid catabolic process [GO:0009450]	antiporter activity [GO:0015297]; gamma-aminobutyric acid transmembrane transporter activity [GO:0015185]; L-amino acid transmembrane transporter activity [GO:0015179]
P94426	HTH-type transcriptional regulatory protein GabR	gabR	5	transcription, DNA-templated [GO:0006351]	DNA binding [GO:0003677]; pyridoxal phosphate binding [GO:0030170]; transaminase activity [GO:0008483]; transcription factor activity, sequence-specific DNA binding [GO:0003700]
P22256	4-aminobutyrate aminotransferase GabT (EC 2.6.1.19) ((S)-3-amino-2-methylpropionate transaminase) (EC 2.6.1.22) (GABA aminotransferase) (GABA-AT) (Gamma-amino-N-butyrate transaminase) (GABA transaminase) (Glutamate:succinic semialdehyde transaminase) (L-AIBAT)	gabT	5	arginine biosynthetic process via ornithine [GO:0042450]; gamma-aminobutyric acid catabolic process [GO:0009450]	(S)-3-amino-2-methylpropionate transaminase activity [GO:0047298]; 4-aminobutyrate transaminase activity [GO:0003867]; identical protein binding [GO:0042802]; N2-acetyl-L-ornithine:2-oxoglutarate 5-aminotransferase activity [GO:0003992]; pyridoxal phosphate binding [GO:0030170]
P37639	HTH-type transcriptional regulator GadX	gadX	53	cellular response to DNA damage stimulus [GO:0006974]; positive regulation of transcription, DNA-templated [GO:0045893]; transcription, DNA-templated [GO:0006351]	core promoter proximal region sequence-specific DNA binding [GO:0000987]; transcription factor activity, sequence-specific DNA binding [GO:0003700]
P0AEP1	Galactose-proton symporter (Galactose transporter)	galP	5	galactose transport [GO:0015757]	galactose:proton symporter activity [GO:0015517]
P03024	HTH-type transcriptional regulator GalR (Galactose operon repressor)	galR	5	galactose metabolic process [GO:0006012]; regulation of transcription, DNA-templated [GO:0006355]; transcription, DNA-templated [GO:0006351]	DNA binding [GO:0003677]; identical protein binding [GO:0042802]
P39829	Galactarate dehydratase (L-threo-forming) (GalcD) (EC 4.2.1.42)	garD	6	galactarate catabolic process [GO:0046392]	galactarate dehydratase activity [GO:0008867]
P23524	Glycerate 2-kinase (EC 2.7.1.165) (Glycerate kinase 1) (GK1)	garK	10	D-glucarate catabolic process [GO:0042838]; galactarate catabolic process [GO:0046392]; organic acid phosphorylation [GO:0031388]	ATP binding [GO:0005524]; glycerate 2-kinase activity [GO:0043798]; glycerate kinase activity [GO:0008887]
P23522	5-keto-4-deoxy-D-glucarate aldolase (KDGluc aldolase) (KDGlucA) (EC 4.1.2.20) (2-dehydro-3-deoxy-D-glucarate aldolase) (2-keto-3-deoxy-D-glucarate aldolase) (5-dehydro-4-deoxy-D-glucarate aldolase) (Alpha-keto-beta-deoxy-D-glucarate aldolase)	garL	6	D-glucarate catabolic process [GO:0042838]; galactarate catabolic process [GO:0046392]; glucarate catabolic process [GO:0019394]	2-dehydro-3-deoxyglucarate aldolase activity [GO:0008672]; carbon-carbon lyase activity [GO:0016830]; metal ion binding [GO:0046872]
P0ABQ2	2-hydroxy-3-oxopropionate reductase (EC 1.1.1.60) (Tartronate semialdehyde reductase) (TSAR)	garR	10	D-glucarate catabolic process [GO:0042838]; galactarate catabolic process [GO:0046392]; glyoxylate metabolic process [GO:0046487]	2-hydroxy-3-oxopropionate reductase activity [GO:0008679]; NAD binding [GO:0051287]; phosphogluconate dehydrogenase (decarboxylating) activity [GO:0004616]
P0A435	PTS system galactitol-specific EIIB component (EIIB-Gat) (Galactitol-specific phosphotransferase enzyme IIB component) (EC 2.7.1.200)	gatB	9	galactitol metabolic process [GO:0019402]; phosphoenolpyruvate-dependent sugar phosphotransferase system [GO:0009401]	protein-N(PI)-phosphohistidine-sugar phosphotransferase activity [GO:0008982]
P69831	PTS system galactitol-specific EIIC component (EIIC-Gat) (Galactitol permease IIC component)	gatC	9	galactitol metabolic process [GO:0019402]; galactitol transport [GO:0015796]; phosphoenolpyruvate-dependent sugar phosphotransferase system [GO:0009401]	galactitol transmembrane transporter activity [GO:0015577]; protein-phosphocysteine-galactitol-phosphotransferase system transporter activity [GO:0090584]
P0A9S3	Galactitol-1-phosphate 5-dehydrogenase (EC 1.1.1.251)	gatD	6	galactitol catabolic process [GO:0019404]	galactitol-1-phosphate 5-dehydrogenase activity [GO:0008868]; identical protein binding [GO:0042802]; zinc ion binding [GO:0008270]
Q8VS16	D-tagatose-1,6-bisphosphate aldolase subunit GatY (TBPA) (TagBP aldolase) (EC 4.1.2.40) (D-tagatose-bisphosphate aldolase class II) (Tagatose-bisphosphate aldolase)	gatY	6	D-tagatose 6-phosphate catabolic process [GO:2001059]; galactitol catabolic process [GO:0019404]	tagatose-bisphosphate aldolase activity [GO:0009025]; zinc ion binding [GO:0008270]
Q8VS12	D-tagatose-1,6-bisphosphate aldolase subunit GatZ	gatZ	6	D-tagatose 6-phosphate catabolic process [GO:2001059]; galactitol metabolic process [GO:0019402]	catalytic activity [GO:0003824]
P15877	Quinoprotein glucose dehydrogenase (EC 1.1.5.2) (Glucose dehydrogenase [pyrroloquinoline-quinone])	gcd	8		magnesium ion binding [GO:0000287]; pyrroloquinoline quinone binding [GO:0070968]; quinoprotein glucose dehydrogenase activity [GO:0008876]; ubiquinone binding [GO:0048039]
Q9ZAA7	Glutaconyl-CoA decarboxylase subunit gamma (EC 4.1.1.70) (Biotin carrier)	gcdC	4	glutamate catabolic process via 2-hydroxyglutarate [GO:0019552]; sodium ion transport [GO:0006814]	glutaconyl-CoA decarboxylase activity [GO:0018801]
P0A9F6	Glycine cleavage system transcriptional activator (Gcv operon activator)	gcvA	7	regulation of transcription, DNA-templated [GO:0006355]; transcription, DNA-templated [GO:0006351]	sequence-specific DNA binding [GO:0043565]; transcription factor activity, bacterial-type RNA polymerase core promoter proximal region sequence-specific binding [GO:0001131]
P0A6T9	Glycine cleavage system H protein	gcvH	5	glycine decarboxylation via glycine cleavage system [GO:0019464]	lipoic acid binding [GO:0031405]
P33195	Glycine dehydrogenase (decarboxylating) (EC 1.4.4.2) (Glycine cleavage system P-protein) (Glycine decarboxylase) (Glycine dehydrogenase (aminomethyl-transferring))	gcvP	5	glycine decarboxylation via glycine cleavage system [GO:0019464]	glycine binding [GO:0016594]; glycine dehydrogenase (decarboxylating) activity [GO:0004375]; identical protein binding [GO:0042802]
P27248	Aminomethyltransferase (EC 2.1.2.10) (Glycine cleavage system T protein)	gcvT	5	glycine decarboxylation via glycine cleavage system [GO:0019464]	aminomethyltransferase activity [GO:0004047]; transaminase activity [GO:0008483]
P75884	Uncharacterized lipoprotein GfcB (Group 4 capsule protein B homolog)	gfcB	9
P94591	HTH-type transcriptional repressor GlcR	glcR	9	transcription, DNA-templated [GO:0006351]	DNA binding [GO:0003677]; transcription factor activity, sequence-specific DNA binding [GO:0003700]
P26649	Surface composition regulator	glgS	6	negative regulation of bacterial-type flagellum-dependent cell motility [GO:1902201]; negative regulation of single-species biofilm formation on inanimate substrate [GO:1900232]; positive regulation of cellular carbohydrate metabolic process [GO:0010676]
P31120	Phosphoglucosamine mutase (EC 5.4.2.10)	glmM	8	carbohydrate metabolic process [GO:0005975]; protein autophosphorylation [GO:0046777]; UDP-N-acetylglucosamine biosynthetic process [GO:0006048]	magnesium ion binding [GO:0000287]; phosphoglucosamine mutase activity [GO:0008966]
P27249	Bifunctional uridylyltransferase/uridylyl-removing enzyme (UTase/UR) (Bifunctional [protein-PII] modification enzyme) (Bifunctional nitrogen sensor protein) [Includes: [Protein-PII] uridylyltransferase (PII uridylyltransferase) (UTase) (EC 2.7.7.59); [Protein-PII]-UMP uridylyl-removing enzyme (UR) (EC 3.1.4.-)]	glnD	4	cellular protein modification process [GO:0006464]; nitrogen compound metabolic process [GO:0006807]	[protein-PII] uridylyltransferase activity [GO:0008773]; amino acid binding [GO:0016597]; hydrolase activity [GO:0016787]
P30870	Bifunctional glutamine synthetase adenylyltransferase/adenylyl-removing enzyme (ATP:glutamine synthetase adenylyltransferase) (ATase) [Includes: Glutamine synthetase adenylyl-L-tyrosine phosphorylase (EC 2.7.7.89) (Adenylyl removase) (AR) (AT-N) (AT-N440) (P-I); Glutamine synthetase adenylyl transferase (EC 2.7.7.42) (Adenylyl transferase) (AT) (AT-C)]	glnE	6	metabolic process [GO:0008152]; regulation of glutamine family amino acid metabolic process [GO:0000820]	[glutamate-ammonia-ligase] adenylyltransferase activity [GO:0008882]; ATP binding [GO:0005524]; magnesium ion binding [GO:0000287]
P0ACL0	Glycerol-3-phosphate regulon repressor	glpR	7	glycerol metabolic process [GO:0006071]; negative regulation of transcription, DNA-templated [GO:0045892]; transcription, DNA-templated [GO:0006351]	bacterial-type RNA polymerase core promoter proximal region sequence-specific DNA binding [GO:0000986]; transcription factor activity, sequence-specific DNA binding [GO:0003700]
P21345	Proton/glutamate-aspartate symporter (Glutamate-aspartate carrier protein) (Proton-glutamate-aspartate transport protein)	gltP	26	aspartate transport [GO:0015810]; dicarboxylic acid transport [GO:0006835]; L-glutamate transport [GO:0015813]	symporter activity [GO:0015293]
P0AER8	Sodium/glutamate symporter (Glutamate permease)	gltS	5		glutamate:sodium symporter activity [GO:0015501]; symporter activity [GO:0015293]
P27305	Glutamyl-Q tRNA(Asp) synthetase (Glu-Q-RSs) (EC 6.1.1.-)	gluQ	5	glutamyl-tRNA aminoacylation [GO:0006424]; tRNA wobble base modification [GO:0002097]	ATP binding [GO:0005524]; glutamate-tRNA ligase activity [GO:0004818]; RNA binding [GO:0003723]; zinc ion binding [GO:0008270]
P63228	D-glycero-beta-D-manno-heptose-1,7-bisphosphate 7-phosphatase (EC 3.1.3.82) (D,D-heptose 1,7-bisphosphate phosphatase) (HBP phosphatase)	gmhB	4	ADP-L-glycero-beta-D-manno-heptose biosynthetic process [GO:0097171]; lipopolysaccharide core region biosynthetic process [GO:0009244]	D,D-heptose 1,7-bisphosphate phosphatase activity [GO:0034200]; magnesium ion binding [GO:0000287]; zinc ion binding [GO:0008270]
P39835	High-affinity gluconate transporter (Gluconate permease) (Gnt-I system)	gntT	7	D-gluconate catabolic process [GO:0046177]	gluconate transmembrane transporter activity [GO:0015128]
P0A6W5	Transcription elongation factor GreA (Transcript cleavage factor GreA)	greA	6	DNA-templated transcription, elongation [GO:0006354]; regulation of DNA-templated transcription, elongation [GO:0032784]	bacterial-type RNA polymerase holo enzyme binding [GO:0001108]; DNA binding [GO:0003677]
Q1R3B6	60 kDa chaperonin (GroEL protein) (Protein Cpn60)	groL	35	protein refolding [GO:0042026]	ATP binding [GO:0005524]
P0A6F9	10 kDa chaperonin (GroES protein) (Protein Cpn10)	groS	36	cell cycle [GO:0007049]; cell division [GO:0051301]; chaperone mediated protein folding requiring cofactor [GO:0051085]; protein folding [GO:0006457]; response to heat [GO:0009408]; response to unfolded protein [GO:0006986]; virion assembly [GO:0019068]	ATP binding [GO:0005524]; chaperone binding [GO:0051087]; identical protein binding [GO:0042802]; metal ion binding [GO:0046872]; unfolded protein binding [GO:0051082]
P0A6W9	Glutamate--cysteine ligase (EC 6.3.2.2) (Gamma-ECS) (GCS) (Gamma-glutamylcysteine synthetase)	gshA	5	cellular response to arsenic-containing substance [GO:0071243]; cellular response to mercury ion [GO:0071288]; glutathione biosynthetic process [GO:0006750]; hyperosmotic response [GO:0006972]	ATP binding [GO:0005524]; glutamate-cysteine ligase activity [GO:0004357]; metal ion binding [GO:0046872]
P04425	Glutathione synthetase (EC 6.3.2.3) (GSH synthetase) (GSH-S) (GSHase) (Glutathione synthase)	gshB	5	glutathione biosynthetic process [GO:0006750]	ATP binding [GO:0005524]; glutathione synthase activity [GO:0004363]; magnesium ion binding [GO:0000287]
P0AES0	Bifunctional glutathionylspermidine synthetase/amidase (GspSA) [Includes: Glutathionylspermidine amidase (Gsp amidase) (EC 3.5.1.78) (Glutathionylspermidine amidohydrolase [spermidine-forming]); Glutathionylspermidine synthetase (Gsp synthetase) (EC 6.3.1.8) (Glutathione:spermidine ligase [ADP-forming]) (Gsp synthase)]	gss	7	glutathione metabolic process [GO:0006749]; spermidine metabolic process [GO:0008216]	ATP binding [GO:0005524]; glutathionylspermidine amidase activity [GO:0008884]; glutathionylspermidine synthase activity [GO:0008885]; metal ion binding [GO:0046872]
P60560	GMP reductase (EC 1.7.1.7) (Guanosine 5'-monophosphate oxidoreductase) (Guanosine monophosphate reductase)	guaC	5	purine ribonucleotide interconversion [GO:0015951]	GMP reductase activity [GO:0003920]; identical protein binding [GO:0042802]; metal ion binding [GO:0046872]
Q46916	Probable glucarate transporter (D-glucarate permease)	gudP	6	anion transport [GO:0006820]; transmembrane transport [GO:0055085]	transmembrane transporter activity [GO:0022857]
Q46915	Glucarate dehydratase-related protein (GDH-RP) (GlucDRP) (EC 4.2.1.-)	gudX	5	cellular amino acid catabolic process [GO:0009063]; cellular catabolic process [GO:0044248]	lyase activity [GO:0016829]; metal ion binding [GO:0046872]
P17115	Arabinose 5-phosphate isomerase GutQ (API) (G-API) (EC 5.3.1.13) (Phosphosugar aldol-ketol isomerase)	gutQ	5	keto-3-deoxy-D-manno-octulosonic acid biosynthetic process [GO:0019294]; single-species biofilm formation [GO:0044010]	arabinose-5-phosphate isomerase activity [GO:0019146]; ATP binding [GO:0005524]; carbohydrate binding [GO:0030246]; metal ion binding [GO:0046872]
Q47141	Hca operon transcriptional activator HcaR	hcaR	9	negative regulation of transcription, DNA-templated [GO:0045892]; positive regulation of transcription, DNA-templated [GO:0045893]; transcription, DNA-templated [GO:0006351]	DNA binding [GO:0003677]; transcription factor activity, sequence-specific DNA binding [GO:0003700]
P23893	Glutamate-1-semialdehyde 2,1-aminomutase (GSA) (EC 5.4.3.8) (Glutamate-1-semialdehyde aminotransferase) (GSA-AT)	hemL	4	protoporphyrinogen IX biosynthetic process [GO:0006782]; tetrapyrrole biosynthetic process [GO:0033014]	glutamate-1-semialdehyde 2,1-aminomutase activity [GO:0042286]; identical protein binding [GO:0042802]; pyridoxal phosphate binding [GO:0030170]; transaminase activity [GO:0008483]
P54304	Oxygen-independent coproporphyrinogen-III oxidase-like protein YqeR (EC 1.3.99.-)	hemN	5	porphyrin-containing compound biosynthetic process [GO:0006779]; protoporphyrinogen IX biosynthetic process [GO:0006782]	4 iron, 4 sulfur cluster binding [GO:0051539]; coproporphyrinogen oxidase activity [GO:0004109]; metal ion binding [GO:0046872]
P0ABC3	Modulator of FtsH protease HflC	hflC	33	regulation of peptidase activity [GO:0052547]; response to heat [GO:0009408]
P0ABC7	Modulator of FtsH protease HflK	hflK	33	response to heat [GO:0009408]
P25519	GTPase HflX (GTP-binding protein HflX)	hflX	33	response to heat [GO:0009408]	ATP binding [GO:0005524]; GTP binding [GO:0005525]; metal ion binding [GO:0046872]; ribosome binding [GO:0043022]; rRNA binding [GO:0019843]
P0A1R0	RNA-binding protein Hfq	hfq	33	pathogenesis [GO:0009405]; regulation of transcription, DNA-templated [GO:0006355]	RNA binding [GO:0003723]
P43015	Transcriptional regulator HilA (Protein IagA)	hilA	5	pathogenesis [GO:0009405]; phosphorelay signal transduction system [GO:0000160]; regulation of transcription, DNA-templated [GO:0006355]; transcription, DNA-templated [GO:0006351]	DNA binding [GO:0003677]
P76658	Bifunctional protein HldE [Includes: D-beta-D-heptose 7-phosphate kinase (EC 2.7.1.167) (D-beta-D-heptose 7-phosphotransferase) (D-glycero-beta-D-manno-heptose-7-phosphate kinase); D-beta-D-heptose 1-phosphate adenylyltransferase (EC 2.7.7.70) (D-glycero-beta-D-manno-heptose 1-phosphate adenylyltransferase)]	hldE	6	ADP-L-glycero-beta-D-manno-heptose biosynthetic process [GO:0097171]; lipopolysaccharide core region biosynthetic process [GO:0009244]	ATP binding [GO:0005524]; heptose-1-phosphate adenylyltransferase activity [GO:0033786]; heptose 7-phosphate kinase activity [GO:0033785]; phosphotransferase activity, alcohol group as acceptor [GO:0016773]
Q9X5X4	HTH-type transcriptional regulator HmrR (Copper efflux regulator) (Copper export regulator)	hmrR	36	positive regulation of transcription, DNA-templated [GO:0045893]; transcription, DNA-templated [GO:0006351]	copper ion binding [GO:0005507]; DNA binding [GO:0003677]; transcription factor activity, sequence-specific DNA binding [GO:0003700]
P69782	Transcriptional regulator HosA	hosA	5	pathogenesis [GO:0009405]; transcription, DNA-templated [GO:0006351]	DNA binding [GO:0003677]; transcription factor activity, sequence-specific DNA binding [GO:0003700]
P23516	High-affinity nickel transport protein	hoxN	5		metal ion binding [GO:0046872]; nickel cation transmembrane transporter activity [GO:0015099]
P0AFX0	Ribosome hibernation promoting factor (HPF) (Hibernation factor HPF)	hpf	6	negative regulation of translation [GO:0017148]; negative regulation of translational elongation [GO:0045900]; primary metabolic process [GO:0044238]	ribosomal small subunit binding [GO:0043024]; ribosome binding [GO:0043022]
O33799	Hypoxanthine phosphoribosyltransferase (HPRT) (EC 2.4.2.8)	hpt	5	IMP salvage [GO:0032264]; purine ribonucleoside salvage [GO:0006166]	guanine phosphoribosyltransferase activity [GO:0052657]; hypoxanthine phosphoribosyltransferase activity [GO:0004422]; metal ion binding [GO:0046872]; nucleotide binding [GO:0000166]
P37024	ATP-dependent RNA helicase HrpB (EC 3.6.4.13)	hrpB	6	RNA processing [GO:0006396]	ATP binding [GO:0005524]; ATP-dependent RNA helicase activity [GO:0004004]; poly(A) RNA binding [GO:0044822]
P42405	3-hexulose-6-phosphate synthase (HPS) (EC 4.1.2.43) (D-arabino-3-hexulose-6-phosphate formaldehyde lyase) (HUMPS)	hxlA	2	'de novo' pyrimidine nucleobase biosynthetic process [GO:0006207]; carbohydrate metabolic process [GO:0005975]; formaldehyde assimilation via ribulose monophosphate cycle [GO:0019647]; one-carbon metabolic process [GO:0006730]; response to toxic substance [GO:0009636]	hexulose-6-phosphate synthase activity [GO:0043801]; orotidine-5'-phosphate decarboxylase activity [GO:0004590]
P42404	3-hexulose-6-phosphate isomerase (EC 5.3.1.27) (6-phospho-3-hexuloisomerase) (PHI)	hxlB	2	carbohydrate metabolic process [GO:0005975]; formaldehyde assimilation via ribulose monophosphate cycle [GO:0019647]; fructose 6-phosphate metabolic process [GO:0006002]; response to toxic substance [GO:0009636]; UDP-N-acetylglucosamine metabolic process [GO:0006047]	carbohydrate binding [GO:0030246]; glutamine-fructose-6-phosphate transaminase (isomerizing) activity [GO:0004360]; isomerase activity [GO:0016853]
P37180	Probable Ni/Fe-hydrogenase 2 b-type cytochrome subunit	hybB	7	oxidation-reduction process [GO:0055114]	metal ion binding [GO:0046872]
P0ACE0	Hydrogenase-2 large chain (HYD2) (EC 1.12.99.6) (Membrane-bound hydrogenase 2 large subunit) (NiFe hydrogenase)	hybC	7		ferredoxin hydrogenase activity [GO:0008901]; hydrogenase (acceptor) activity [GO:0033748]; nickel cation binding [GO:0016151]
P37182	Hydrogenase 2 maturation protease (EC 3.4.23.-)	hybD	10	cellular protein modification process [GO:0006464]; protein processing [GO:0016485]	aspartic-type endopeptidase activity [GO:0004190]; endopeptidase activity [GO:0004175]; enzyme activator activity [GO:0008047]; metal ion binding [GO:0046872]
P0AAN1	Hydrogenase-2 operon protein HybE	hybE	7	protein maturation [GO:0051604]	preprotein binding [GO:0070678]
P69741	Hydrogenase-2 small chain (HYD2) (EC 1.12.99.6) (Membrane-bound hydrogenase 2 small subunit) (NiFe hydrogenase)	hybO	7		3 iron, 4 sulfur cluster binding [GO:0051538]; 4 iron, 4 sulfur cluster binding [GO:0051539]; ferredoxin hydrogenase activity [GO:0008901]; hydrogenase (acceptor) activity [GO:0033748]; iron-sulfur cluster binding [GO:0051536]; metal ion binding [GO:0046872]
P0AEV4	Formate hydrogenlyase regulatory protein HycA	hycA	5	regulation of transcription, DNA-templated [GO:0006355]; transcription, DNA-templated [GO:0006351]
P16430	Formate hydrogenlyase subunit 4 (FHL subunit 4) (Hydrogenase 3 component D)	hycD	5	oxidation-reduction process [GO:0055114]	oxidoreductase activity [GO:0016491]
P16431	Formate hydrogenlyase subunit 5 (FHL subunit 5) (Hydrogenase-3 component E)	hycE	5		4 iron, 4 sulfur cluster binding [GO:0051539]; NAD binding [GO:0051287]; NADH dehydrogenase (ubiquinone) activity [GO:0008137]; nickel cation binding [GO:0016151]; quinone binding [GO:0048038]
P16433	Formate hydrogenlyase subunit 7 (FHL subunit 7) (Hydrogenase-3 component G)	hycG	5		4 iron, 4 sulfur cluster binding [GO:0051539]; metal ion binding [GO:0046872]; NADH dehydrogenase (ubiquinone) activity [GO:0008137]; quinone binding [GO:0048038]
P0AEV9	Hydrogenase 3 maturation protease (EC 3.4.23.51) (HycI protease)	hycI	5	protein processing [GO:0016485]	aspartic-type endopeptidase activity [GO:0004190]; endopeptidase activity [GO:0004175]; enzyme activator activity [GO:0008047]; metal ion binding [GO:0046872]
P0AAK4	Electron transport protein HydN	hydN	7		4 iron, 4 sulfur cluster binding [GO:0051539]; electron carrier activity [GO:0009055]; metal ion binding [GO:0046872]; oxidoreductase activity [GO:0016491]
P23481	Hydrogenase-4 component A (EC 1.-.-.-)	hyfA	5		4 iron, 4 sulfur cluster binding [GO:0051539]; metal ion binding [GO:0046872]; oxidoreductase activity [GO:0016491]
P23482	Hydrogenase-4 component B (EC 1.-.-.-)	hyfB	5	ATP synthesis coupled electron transport [GO:0042773]	NADH dehydrogenase (ubiquinone) activity [GO:0008137]
P0AAN3	Hydrogenase isoenzymes nickel incorporation protein HypB	hypB	7	cofactor biosynthetic process [GO:0051188]; protein complex assembly [GO:0006461]; protein maturation [GO:0051604]	GTPase activity [GO:0003924]; GTP binding [GO:0005525]; nickel cation binding [GO:0016151]; zinc ion binding [GO:0008270]
P0AAM3	Hydrogenase isoenzymes formation protein HypC	hypC	11	protein maturation [GO:0051604]	carbon dioxide binding [GO:1902670]; identical protein binding [GO:0042802]; iron ion binding [GO:0005506]
P24192	Hydrogenase isoenzymes formation protein HypD	hypD	5	cellular protein modification process [GO:0006464]; protein maturation [GO:0051604]	4 iron, 4 sulfur cluster binding [GO:0051539]; carbon monoxide binding [GO:0070025]; iron ion binding [GO:0005506]
P24193	Hydrogenase isoenzymes formation protein HypE	hypE	5	peptidyl-S-carbamoyl-L-cysteine dehydration [GO:0046892]; protein maturation [GO:0051604]
P30131	Carbamoyltransferase HypF (EC 2.1.3.-) (Carbamoyl phosphate-converting enzyme HypF) ([NiFe]-hydrogenase maturation factor HypF) (Hydrogenase maturation protein HypF)	hypF	5	protein carbamoylation [GO:0046944]; protein maturation [GO:0051604]	carboxyl- or carbamoyltransferase activity [GO:0016743]; double-stranded RNA binding [GO:0003725]; zinc ion binding [GO:0008270]
Q6TYB1	Poly-beta-1,6-N-acetyl-D-glucosamine N-deacetylase (PNAG N-deacetylase) (Poly-beta-1,6-GlcNAc N-deacetylase) (EC 3.5.1.-) (Biofilm polysaccharide intercellular adhesin deacetylase) (Biofilm PIA deacetylase) (Intercellular adhesion protein B)	icaB	5	carbohydrate metabolic process [GO:0005975]; pathogenesis [GO:0009405]	hydrolase activity, acting on carbon-nitrogen (but not peptide) bonds, in linear amides [GO:0016811]
P0A8S1	HTH-type transcriptional regulator ArgP (Inhibitor of chromosome initiation) (OriC replication inhibitor)	argP	1	negative regulation of DNA-dependent DNA replication initiation [GO:0032297]; negative regulation of transcription, DNA-templated [GO:0045892]; positive regulation of transcription, DNA-templated [GO:0045893]; transcription, DNA-templated [GO:0006351]	bent DNA binding [GO:0003681]; sequence-specific DNA binding [GO:0043565]; transcription factor activity, sequence-specific DNA binding [GO:0003700]
P16528	Transcriptional repressor IclR (Acetate operon repressor)	iclR	7	glyoxylate cycle [GO:0006097]; negative regulation of transcription, DNA-templated [GO:0045892]; regulation of transcription, DNA-templated [GO:0006355]; transcription, DNA-templated [GO:0006351]	DNA binding [GO:0003677]; transcription factor activity, sequence-specific DNA binding [GO:0003700]
O68965	Inositol 2-dehydrogenase (EC 1.1.1.18) (Myo-inositol 2-dehydrogenase) (MI-dehydrogenase)	idhA	4		inositol 2-dehydrogenase activity [GO:0050112]
Q8ZM82	Isopentenyl-diphosphate Delta-isomerase (IPP isomerase) (EC 5.3.3.2) (IPP:DMAPP isomerase) (Isopentenyl pyrophosphate isomerase)	idi	231	dimethylallyl diphosphate biosynthetic process [GO:0050992]; isopentenyl diphosphate biosynthetic process [GO:0009240]	hydrolase activity [GO:0016787]; isopentenyl-diphosphate delta-isomerase activity [GO:0004452]; metal ion binding [GO:0046872]
P00894	Acetolactate synthase isozyme 3 small subunit (EC 2.2.1.6) (ALS-III) (Acetohydroxy-acid synthase III small subunit) (AHAS-III)	ilvH	5	isoleucine biosynthetic process [GO:0009097]; valine biosynthetic process [GO:0009099]	acetolactate synthase activity [GO:0003984]; amino acid binding [GO:0016597]
P00893	Acetolactate synthase isozyme 3 large subunit (EC 2.2.1.6) (AHAS-III) (ALS-III) (Acetohydroxy-acid synthase III large subunit)	ilvI	5	isoleucine biosynthetic process [GO:0009097]; valine biosynthetic process [GO:0009099]	acetolactate synthase activity [GO:0003984]; flavin adenine dinucleotide binding [GO:0050660]; magnesium ion binding [GO:0000287]; thiamine pyrophosphate binding [GO:0030976]
P0A705	Translation initiation factor IF-2	infB	6	translational initiation [GO:0006413]	GTPase activity [GO:0003924]; GTP binding [GO:0005525]; guanosine tetraphosphate binding [GO:0097216]; ribosomal small subunit binding [GO:0043024]; translation initiation factor activity [GO:0003743]
P32053	Prophage integrase IntA (Prophage CP4-57 integrase)	intA	6	DNA recombination [GO:0006310]; provirus excision [GO:0032359]; viral entry into host cell [GO:0046718]	prophage integrase activity [GO:0008979]; sequence-specific DNA binding [GO:0043565]
P0A1I3	Invasion protein InvA	invA	5	pathogenesis [GO:0009405]; protein secretion [GO:0009306]
P69343	Invasion protein InvF (Transcriptional regulator InvF)	invF	5	pathogenesis [GO:0009405]; transcription, DNA-templated [GO:0006351]	sequence-specific DNA binding [GO:0043565]; transcription factor activity, sequence-specific DNA binding [GO:0003700]
P39375	Anti-adapter protein IraD	iraD	7	cellular response to DNA damage stimulus [GO:0006974]; negative regulation of protein catabolic process [GO:0042177]	anti-sigma factor antagonist activity [GO:0043856]
P0A3E0	Flavodoxin	isiB	5	cellular response to iron ion starvation [GO:0010106]; oxidation-reduction process [GO:0055114]	electron carrier activity [GO:0009055]; FMN binding [GO:0010181]
P0AD57	Octaprenyl diphosphate synthase (EC 2.5.1.90) (All-trans-octaprenyl-diphosphate synthase) (Octaprenyl pyrophosphate synthase) (OPP synthase)	ispB	6	polyprenol biosynthetic process [GO:0016094]; ubiquinone biosynthetic process [GO:0006744]	identical protein binding [GO:0042802]; metal ion binding [GO:0046872]; prenyltransferase activity [GO:0004659]
Q46893	2-C-methyl-D-erythritol 4-phosphate cytidylyltransferase (EC 2.7.7.60) (4-diphosphocytidyl-2C-methyl-D-erythritol synthase) (CDP-ME synthase) (MEP cytidylyltransferase) (MCT)	ispD	5	isopentenyl diphosphate biosynthetic process, methylerythritol 4-phosphate pathway [GO:0019288]	2-C-methyl-D-erythritol 4-phosphate cytidylyltransferase activity [GO:0050518]; identical protein binding [GO:0042802]; magnesium ion binding [GO:0000287]
Q8ZMF7	2-C-methyl-D-erythritol 2,4-cyclodiphosphate synthase (MECDP-synthase) (MECPP-synthase) (MECPS) (EC 4.6.1.12)	ispF	5	isopentenyl diphosphate biosynthetic process, methylerythritol 4-phosphate pathway [GO:0019288]; terpenoid biosynthetic process [GO:0016114]	2-C-methyl-D-erythritol 2,4-cyclodiphosphate synthase activity [GO:0008685]; metal ion binding [GO:0046872]
P60472	Ditrans,polycis-undecaprenyl-diphosphate synthase ((2E,6E)-farnesyl-diphosphate specific) (EC 2.5.1.31) (Ditrans,polycis-undecaprenylcistransferase) (Undecaprenyl diphosphate synthase) (UDS) (Undecaprenyl pyrophosphate synthase) (UPP synthase)	ispU	4	cell cycle [GO:0007049]; cell division [GO:0051301]; cell wall organization [GO:0071555]; Gram-negative-bacterium-type cell wall biogenesis [GO:0043164]; peptidoglycan biosynthetic process [GO:0009252]; polyprenol biosynthetic process [GO:0016094]; regulation of cell shape [GO:0008360]	di-trans,poly-cis-decaprenylcistransferase activity [GO:0008834]; magnesium ion binding [GO:0000287]; polyprenyltransferase activity [GO:0002094]
P50845	2-dehydro-3-deoxygluconokinase (EC 2.7.1.45) (2-keto-3-deoxygluconokinase) (3-deoxy-2-oxo-D-gluconate kinase) (KDG kinase)	kdgK	9		2-dehydro-3-deoxygluconokinase activity [GO:0008673]; ATP binding [GO:0005524]
P50847	2-keto-3-deoxygluconate permease (KDG permease)	kdgT	5		2-keto-3-deoxygluconate:proton symporter activity [GO:0015649]
P67653	3-deoxy-D-manno-octulosonate 8-phosphate phosphatase KdsC (EC 3.1.3.45) (KDO 8-P phosphatase)	kdsC	6	lipopolysaccharide biosynthetic process [GO:0009103]	3-deoxy-manno-octulosonate-8-phosphatase activity [GO:0019143]; metal ion binding [GO:0046872]
P45395	Arabinose 5-phosphate isomerase KdsD (API) (L-API) (EC 5.3.1.13)	kdsD	6	keto-3-deoxy-D-manno-octulosonic acid biosynthetic process [GO:0019294]	arabinose-5-phosphate isomerase activity [GO:0019146]; carbohydrate binding [GO:0030246]; metal ion binding [GO:0046872]
Q05528	2-dehydro-3-deoxy-D-gluconate 5-dehydrogenase (EC 1.1.1.127) (2-keto-3-deoxygluconate 5-dehydrogenase) (2-keto-3-deoxygluconate oxidoreductase) (KDG oxidoreductase)	kduD	5	pectin catabolic process [GO:0045490]	2-dehydro-3-deoxy-D-gluconate 5-dehydrogenase activity [GO:0047001]; 2-deoxy-D-gluconate 3-dehydrogenase activity [GO:0008678]; NAD binding [GO:0051287]
Q46938	4-deoxy-L-threo-5-hexosulose-uronate ketol-isomerase (EC 5.3.1.17) (5-keto-4-deoxyuronate isomerase) (DKI isomerase)	kduI	5	D-galacturonate catabolic process [GO:0019698]; D-glucuronate catabolic process [GO:0042840]; pectin catabolic process [GO:0045490]	4-deoxy-L-threo-5-hexosulose-uronate ketol-isomerase activity [GO:0008697]; identical protein binding [GO:0042802]; metal ion binding [GO:0046872]
P03819	Glutathione-regulated potassium-efflux system protein KefC (K(+)/H(+) antiporter)	kefC	7	potassium ion transport [GO:0006813]; regulation of pH [GO:0006885]; response to methylglyoxal [GO:0051595]; response to toxic substance [GO:0009636]	enzyme binding [GO:0019899]; glutathione-regulated potassium exporter activity [GO:0015503]; nucleotide binding [GO:0000166]; solute:proton antiporter activity [GO:0015299]; toxic substance binding [GO:0015643]
P0A754	Glutathione-regulated potassium-efflux system ancillary protein KefF (Quinone oxidoreductase KefF) (EC 1.6.5.2)	kefF	5	positive regulation of ion transmembrane transporter activity [GO:0032414]; potassium ion transport [GO:0006813]	electron carrier activity [GO:0009055]; FMN binding [GO:0010181]; NAD(P)H dehydrogenase (quinone) activity [GO:0003955]
Q833W9	Tagatose-6-phosphate kinase (EC 2.7.1.144) (Phosphotagatokinase)	lacC	8	D-tagatose 6-phosphate catabolic process [GO:2001059]; lactose catabolic process via tagatose-6-phosphate [GO:0019512]	ATP binding [GO:0005524]; tagatose-6-phosphate kinase activity [GO:0009024]
P26466	Maltoporin (Maltose-inducible porin)	lamB	14	ion transport [GO:0006811]	maltodextrin transmembrane transporter activity [GO:0042958]; maltose transporting porin activity [GO:0015481]
O07610	Long-chain-fatty-acid--CoA ligase (EC 6.2.1.3) (Long-chain acyl-CoA synthetase)	lcfB	5	fatty acid beta-oxidation [GO:0006635]	ATP binding [GO:0005524]; decanoate--CoA ligase activity [GO:0102391]; long-chain fatty acid-CoA ligase activity [GO:0004467]
P52095	Constitutive lysine decarboxylase (LDC) (EC 4.1.1.18)	ldcC	4	lysine catabolic process [GO:0006554]	lysine decarboxylase activity [GO:0008923]
P09151	2-isopropylmalate synthase (EC 2.3.3.13) (Alpha-IPM synthase) (Alpha-isopropylmalate synthase)	leuA	5	leucine biosynthetic process [GO:0009098]	2-isopropylmalate synthase activity [GO:0003852]; acetyl-CoA C-acetyltransferase activity [GO:0003985]
P37412	3-isopropylmalate dehydrogenase (EC 1.1.1.85) (3-IPM-DH) (Beta-IPM dehydrogenase) (IMDH)	leuB	5	leucine biosynthetic process [GO:0009098]	3-isopropylmalate dehydrogenase activity [GO:0003862]; magnesium ion binding [GO:0000287]; NAD binding [GO:0051287]
P15717	3-isopropylmalate dehydratase large subunit 1 (EC 4.2.1.33) (Alpha-IPM isomerase 1) (IPMI 1) (Isopropylmalate isomerase 1)	leuC1	5	leucine biosynthetic process [GO:0009098]	3-isopropylmalate dehydratase activity [GO:0003861]; 4 iron, 4 sulfur cluster binding [GO:0051539]; metal ion binding [GO:0046872]
P04787	3-isopropylmalate dehydratase small subunit 1 (EC 4.2.1.33) (Alpha-IPM isomerase 1) (IPMI 1) (Isopropylmalate isomerase 1)	leuD1	5	leucine biosynthetic process [GO:0009098]	3-isopropylmalate dehydratase activity [GO:0003861]
P10151	HTH-type transcriptional regulator LeuO	leuO	7	regulation of transcription, DNA-templated [GO:0006355]; transcription, DNA-templated [GO:0006351]	DNA binding [GO:0003677]; transcription factor activity, sequence-specific DNA binding [GO:0003700]
P0A7C2	LexA repressor (EC 3.4.21.88)	lexA	16	cellular response to DNA damage stimulus [GO:0006974]; DNA repair [GO:0006281]; DNA replication [GO:0006260]; negative regulation of transcription, DNA-templated [GO:0045892]; SOS response [GO:0009432]; transcription, DNA-templated [GO:0006351]	DNA binding [GO:0003677]; serine-type endopeptidase activity [GO:0004252]
P60959	Prolipoprotein diacylglyceryl transferase (EC 2.4.99.-)	lgt	5	lipoprotein biosynthetic process [GO:0042158]; protein lipoylation [GO:0009249]	transferase activity, transferring glycosyl groups [GO:0016757]
P37339	L-2-hydroxyglutarate oxidase LhgO (EC 1.1.3.15)	lhgO	5		flavin adenine dinucleotide binding [GO:0050660]; L-2-hydroxyglutarate oxidase activity [GO:0034419]; long-chain-(S)-2-hydroxy-long-chain-acid oxidase activity [GO:0052853]; medium-chain-(S)-2-hydroxy-acid oxidase activity [GO:0052854]; very-long-chain-(S)-2-hydroxy-acid oxidase activity [GO:0052852]
P37025	RNA 2',3'-cyclic phosphodiesterase (RNA 2',3'-CPDase) (EC 3.1.4.-) (Two-histidine 2',3'-cyclic phosphodiesterase acting on RNA)	thpR	1		2',3'-cyclic-nucleotide 3'-phosphodiesterase activity [GO:0004113]; 2'-5'-RNA ligase activity [GO:0008664]
Q9EUT9	Limonene 1,2-monooxygenase (EC 1.14.13.107)	limB	6		(R)-limonene 1,2-monooxygenase activity [GO:0018635]; (S)-limonene 1,2-monooxygenase activity [GO:0052601]
P25894	Metalloprotease LoiP (EC 3.4.24.-)	loiP	5		metal ion binding [GO:0046872]; metalloendopeptidase activity [GO:0004222]; metallopeptidase activity [GO:0008237]
P0A9P0	Dihydrolipoyl dehydrogenase (EC 1.8.1.4) (Dihydrolipoamide dehydrogenase) (E3 component of pyruvate and 2-oxoglutarate dehydrogenases complexes) (Glycine cleavage system L protein)	lpdA	5	2-oxoglutarate metabolic process [GO:0006103]; cell redox homeostasis [GO:0045454]; glycine decarboxylation via glycine cleavage system [GO:0019464]; glycolytic process [GO:0006096]; oxidation-reduction process [GO:0055114]; pyruvate metabolic process [GO:0006090]; response to oxidative stress [GO:0006979]	dihydrolipoyl dehydrogenase activity [GO:0004148]; disulfide oxidoreductase activity [GO:0015036]; flavin adenine dinucleotide binding [GO:0050660]; identical protein binding [GO:0042802]; zinc ion binding [GO:0008270]
P39196	Lysophospholipid transporter LplT	lplT	5	lysophospholipid transport [GO:0051977]; transmembrane transport [GO:0055085]	lysophospholipid transporter activity [GO:0051978]
P45464	Penicillin-binding protein activator LpoA (PBP activator LpoA) (Lipoprotein activator of PBP from the outer membrane A)	lpoA	6	peptidoglycan biosynthetic process [GO:0009252]; regulation of cell shape [GO:0008360]	enzyme regulator activity [GO:0030234]; hydrolase activity, hydrolyzing O-glycosyl compounds [GO:0004553]
P0ADV1	Lipopolysaccharide export system protein LptA	lptA	6	lipopolysaccharide transport [GO:0015920]	glycolipid transporter activity [GO:0017089]; lipopolysaccharide binding [GO:0001530]
P0A9V1	Lipopolysaccharide export system ATP-binding protein LptB (EC 3.6.3.-)	lptB	8	lipopolysaccharide transport [GO:0015920]	ATP binding [GO:0005524]; lipopolysaccharide-transporting ATPase activity [GO:0015437]; protein complex binding [GO:0032403]
P0ADV9	Lipopolysaccharide export system protein LptC	lptC	6	lipopolysaccharide transport [GO:0015920]	glycolipid transporter activity [GO:0017089]; identical protein binding [GO:0042802]; lipopolysaccharide transmembrane transporter activity [GO:0015221]
P31554	LPS-assembly protein LptD (Organic solvent tolerance protein)	lptD	5	Gram-negative-bacterium-type cell outer membrane assembly [GO:0043165]; lipopolysaccharide transport [GO:0015920]; response to organic substance [GO:0010033]
P10441	Lipid-A-disaccharide synthase (EC 2.4.1.182)	lpxB	4	lipid A biosynthetic process [GO:0009245]	lipid-A-disaccharide synthase activity [GO:0008915]; phospholipid binding [GO:0005543]
P0A1X4	UDP-3-O-(3-hydroxymyristoyl)glucosamine N-acyltransferase (UDP-3-O-(3-OHC14)-GlcN N-acyltransferase) (EC 2.3.1.191) (UDP-3-O-(3-hydroxytetradecanoyl)glucosamine N-acyltransferase)	lpxD	4	lipid A biosynthetic process [GO:0009245]; response to antibiotic [GO:0046677]	N-acyltransferase activity [GO:0016410]; UDP-3-O-(R-3-hydroxymyristoyl)-glucosamine N-acyltransferase activity [GO:0103118]; UDP-3-O-[3-hydroxymyristoyl] glucosamine N-acyltransferase activity [GO:0043764]
O07007	HTH-type transcriptional regulator LutR (L-lactate utilization operon repressor)	lutR	6	transcription, DNA-templated [GO:0006351]	DNA binding [GO:0003677]; transcription factor activity, sequence-specific DNA binding [GO:0003700]
P45578	S-ribosylhomocysteine lyase (EC 4.4.1.21) (AI-2 synthesis protein) (Autoinducer-2 production protein LuxS)	luxS	5	cell-cell signaling involved in quorum sensing [GO:0010699]; L-methionine biosynthetic process from S-adenosylmethionine [GO:0019284]	iron ion binding [GO:0005506]; S-ribosylhomocysteine lyase activity [GO:0043768]
E0IWI3	Diaminopimelate decarboxylase (DAP decarboxylase) (DAPDC) (EC 4.1.1.20)	lysA	6	lysine biosynthetic process via diaminopimelate [GO:0009089]	diaminopimelate decarboxylase activity [GO:0008836]
P08660	Lysine-sensitive aspartokinase 3 (EC 2.7.2.4) (Aspartate kinase III) (AKIII) (Lysine-sensitive aspartokinase III)	lysC	9	homoserine biosynthetic process [GO:0009090]; lysine biosynthetic process via diaminopimelate [GO:0009089]	amino acid binding [GO:0016597]; aspartate kinase activity [GO:0004072]; ATP binding [GO:0005524]
P0A8N3	Lysine--tRNA ligase (EC 6.1.1.6) (Lysyl-tRNA synthetase) (LysRS)	lysS	5	lysyl-tRNA aminoacylation [GO:0006430]; tRNA aminoacylation for protein translation [GO:0006418]	ATP binding [GO:0005524]; ligase activity [GO:0016874]; lysine-tRNA ligase activity [GO:0004824]; metal ion binding [GO:0046872]; nucleic acid binding [GO:0003676]
P19576	Maltose-binding periplasmic protein (MBP) (MMBP) (Maltodextrin-binding protein)	malE	9		maltose transmembrane transporter activity [GO:0005363]
P02916	Maltose transport system permease protein MalF	malF	9	cellular response to DNA damage stimulus [GO:0006974]; maltodextrin transport [GO:0042956]; maltose transport [GO:0015768]	maltose-transporting ATPase activity [GO:0015423]
P68183	Maltose transport system permease protein MalG	malG	9	maltodextrin transport [GO:0042956]; maltose transport [GO:0015768]	maltose-transporting ATPase activity [GO:0015423]
P19566	Maltose/maltodextrin import ATP-binding protein MalK (EC 3.6.3.19)	malK	14		ATP binding [GO:0005524]; maltose-transporting ATPase activity [GO:0015423]
P0A1X6	Methionine aminopeptidase (MAP) (MetAP) (EC 3.4.11.18) (Peptidase M)	map	4		aminopeptidase activity [GO:0004177]; metal ion binding [GO:0046872]; metalloexopeptidase activity [GO:0008235]
P0AEY3	Nucleoside triphosphate pyrophosphohydrolase (NTP-PPase) (EC 3.6.1.8)	mazG	5	cellular response to starvation [GO:0009267]; dATP catabolic process [GO:0046061]; dGTP catabolic process [GO:0006203]; dTTP catabolic process [GO:0046076]; dUTP catabolic process [GO:0046081]; TTP catabolic process [GO:0046047]; UTP catabolic process [GO:0046052]	ATP binding [GO:0005524]; ATP diphosphatase activity [GO:0047693]; metal ion binding [GO:0046872]; nucleoside-triphosphate diphosphatase activity [GO:0047429]
B6E2X2	L-malyl-CoA/beta-methylmalyl-CoA lyase (EC 4.1.3.24) ((3S)-malyl-CoA/beta-methylmalyl-CoA lyase)	mcl1	7		malyl-CoA lyase activity [GO:0050083]; metal ion binding [GO:0046872]
P0AEY5	Modulator of drug activity B	mdaB	6		flavin adenine dinucleotide binding [GO:0050660]; NADPH dehydrogenase (quinone) activity [GO:0008753]
P06720	Alpha-galactosidase (EC 3.2.1.22) (Melibiase)	melA	26	melibiose catabolic process [GO:0005995]	alpha-galactosidase activity [GO:0004557]; manganese ion binding [GO:0030145]; NAD+ binding [GO:0070403]; oxidoreductase activity, acting on the CH-OH group of donors, NAD or NADP as acceptor [GO:0016616]; raffinose alpha-galactosidase activity [GO:0052692]
P02921	Melibiose carrier protein (Melibiose permease) (Melibiose transporter) (Na+ (Li+)/melibiose symporter) (Thiomethylgalactoside permease II)	melB	26	melibiose transport [GO:0015769]; methylgalactoside transport [GO:0015765]	melibiose:monovalent cation symporter activity [GO:0015487]; melibiose:sodium symporter activity [GO:0043887]; methylgalactoside transmembrane transporter activity [GO:0015592]
P0ACH8	Melibiose operon regulatory protein	melR	26	regulation of transcription, DNA-templated [GO:0006355]; transcription, DNA-templated [GO:0006351]	core promoter proximal region sequence-specific DNA binding [GO:0000987]; DNA binding [GO:0003677]; transcription factor activity, sequence-specific DNA binding [GO:0003700]
P0AFS9	Murein DD-endopeptidase MepM (EC 3.4.24.-) (Murein hydrolase MepM) (ORFU)	mepM	43	autolysis [GO:0001896]; capsule polysaccharide biosynthetic process [GO:0045227]; cell separation after cytokinesis [GO:0000920]; cell wall organization [GO:0071555]; peptidoglycan metabolic process [GO:0000270]	endopeptidase activity [GO:0004175]; metal ion binding [GO:0046872]; metalloendopeptidase activity [GO:0004222]
P07623	Homoserine O-succinyltransferase (EC 2.3.1.46) (Homoserine O-transsuccinylase) (HTS)	metA	7	L-methionine biosynthetic process from homoserine via O-succinyl-L-homoserine and cystathionine [GO:0019281]	homoserine O-succinyltransferase activity [GO:0008899]
P06721	Cystathionine beta-lyase MetC (CBL) (EC 4.4.1.8) (Beta-cystathionase) (Cysteine lyase)	metC	7	'de novo' L-methionine biosynthetic process [GO:0071266]; cysteine biosynthetic process via cystathionine [GO:0019343]; L-cysteine catabolic process to pyruvate [GO:0019450]; sulfur compound metabolic process [GO:0006790]; transsulfuration [GO:0019346]	cystathionine beta-lyase activity [GO:0004121]; L-cysteine desulfhydrase activity [GO:0080146]; pyridoxal phosphate binding [GO:0030170]
P13009	Methionine synthase (EC 2.1.1.13) (5-methyltetrahydrofolate--homocysteine methyltransferase) (Methionine synthase, vitamin-B12-dependent) (MS)	metH	7	homocysteine metabolic process [GO:0050667]; methionine biosynthetic process [GO:0009086]; tetrahydrofolate interconversion [GO:0035999]	cobalamin binding [GO:0031419]; methionine synthase activity [GO:0008705]; protein methyltransferase activity [GO:0008276]; S-adenosylmethionine-homocysteine S-methyltransferase activity [GO:0008898]; zinc ion binding [GO:0008270]
P31547	D-methionine transport system permease protein MetI	metI	4	D-methionine transport [GO:0048473]
P0A817	S-adenosylmethionine synthase (AdoMet synthase) (EC 2.5.1.6) (MAT) (Methionine adenosyltransferase)	metK	5	one-carbon metabolic process [GO:0006730]; S-adenosylmethionine biosynthetic process [GO:0006556]; S-adenosylmethionine cycle [GO:0033353]	ATP binding [GO:0005524]; identical protein binding [GO:0042802]; magnesium ion binding [GO:0000287]; methionine adenosyltransferase activity [GO:0004478]; potassium ion binding [GO:0030955]
P30750	Methionine import ATP-binding protein MetN (EC 3.6.3.-)	metN	4	D-methionine transport [GO:0048473]	ATPase activity [GO:0016887]; ATPase activity, coupled to transmembrane movement of substances [GO:0042626]; ATP binding [GO:0005524]; D-methionine transmembrane transporter activity [GO:0048474]
P28635	D-methionine-binding lipoprotein MetQ	metQ	4	D-methionine transport [GO:0048473]
P16384	tRNA dimethylallyltransferase (EC 2.5.1.75) (Dimethylallyl diphosphate:tRNA dimethylallyltransferase) (DMAPP:tRNA dimethylallyltransferase) (DMATase) (Isopentenyl-diphosphate:tRNA isopentenyltransferase) (IPP transferase) (IPPT) (IPTase)	miaA	33	cellular response to heat [GO:0034605]; tRNA modification [GO:0006400]	ATP binding [GO:0005524]; tRNA dimethylallyltransferase activity [GO:0052381]
P64602	Probable phospholipid ABC transporter-binding protein MlaB	mlaB	6	cellular response to DNA damage stimulus [GO:0006974]; response to antibiotic [GO:0046677]	phospholipid transporter activity [GO:0005548]
P0ADV7	Probable phospholipid-binding protein MlaC	mlaC	6	phospholipid transport [GO:0015914]	phospholipid binding [GO:0005543]
P64604	Probable phospholipid ABC transporter-binding protein MlaD	mlaD	6		phospholipid binding [GO:0005543]; phospholipid transporter activity [GO:0005548]
P64606	Probable phospholipid ABC transporter permease protein MlaE	mlaE	6		phospholipid binding [GO:0005543]; phospholipid transporter activity [GO:0005548]
P63386	Probable phospholipid import ATP-binding protein MlaF (EC 3.6.3.-)	mlaF	6	phospholipid transport [GO:0015914]	ATPase activity [GO:0016887]; ATP binding [GO:0005524]; phospholipid transporter activity [GO:0005548]
P0A935	Membrane-bound lytic murein transglycosylase A (EC 4.2.2.n1) (Mlt38) (Murein hydrolase A)	mltA	5	cell wall organization [GO:0071555]; peptidoglycan biosynthetic process [GO:0009252]; peptidoglycan turnover [GO:0009254]	exo-oligoalginate lyase activity [GO:0052764]; gellan lyase activity [GO:0052762]; hydrolase activity, hydrolyzing O-glycosyl compounds [GO:0004553]; lytic transglycosylase activity [GO:0008933]
P41052	Membrane-bound lytic murein transglycosylase B (EC 4.2.2.n1) (35 kDa soluble lytic transglycosylase) (Murein hydrolase B) (Slt35)	mltB	5	cell wall organization [GO:0071555]; peptidoglycan biosynthetic process [GO:0009252]	exo-oligoalginate lyase activity [GO:0052764]; gellan lyase activity [GO:0052762]; lytic transglycosylase activity [GO:0008933]
P0C066	Membrane-bound lytic murein transglycosylase C (EC 4.2.2.n1) (Murein lyase C)	mltC	5	cellular response to antibiotic [GO:0071236]; cellular response to oxidative stress [GO:0034599]; cell wall macromolecule catabolic process [GO:0016998]; cell wall organization [GO:0071555]; peptidoglycan metabolic process [GO:0000270]	exo-oligoalginate lyase activity [GO:0052764]; gellan lyase activity [GO:0052762]; hydrolase activity, acting on glycosyl bonds [GO:0016798]; lytic transglycosylase activity [GO:0008933]
Q55282	Manganese transport system membrane protein MntB	mntB	9	response to zinc ion [GO:0010043]	ATPase activity, coupled to transmembrane movement of substances [GO:0042626]
P0ACR9	Transcriptional repressor MprA (Protein EmrR)	mprA	5	negative regulation of transcription, DNA-templated [GO:0045892]; response to antibiotic [GO:0046677]; transcription, DNA-templated [GO:0006351]	DNA binding [GO:0003677]; transcription factor activity, sequence-specific DNA binding [GO:0003700]
P0A6W3	Phospho-N-acetylmuramoyl-pentapeptide-transferase (EC 2.7.8.13) (UDP-MurNAc-pentapeptide phosphotransferase)	mraY	5	cell cycle [GO:0007049]; cell division [GO:0051301]; cell wall organization [GO:0071555]; peptidoglycan biosynthetic process [GO:0009252]; regulation of cell shape [GO:0008360]	phospho-N-acetylmuramoyl-pentapeptide-transferase activity [GO:0008963]; UDP-N-acetylmuramoyl-L-alanyl-D-glutamyl-meso-2,6-diaminopimelyl-D-alanyl-D-alanine:undecaprenyl-phosphate transferase activity [GO:0051992]
P02919	Penicillin-binding protein 1B (PBP-1b) (PBP1b) (Murein polymerase) [Includes: Penicillin-insensitive transglycosylase (EC 2.4.1.129) (Peptidoglycan TGase) (Peptidoglycan glycosyltransferase); Penicillin-sensitive transpeptidase (EC 3.4.16.4) (DD-transpeptidase)]	mrcB	5	cell wall organization [GO:0071555]; peptidoglycan biosynthetic process [GO:0009252]; regulation of cell shape [GO:0008360]; response to antibiotic [GO:0046677]	drug binding [GO:0008144]; penicillin binding [GO:0008658]; peptidoglycan glycosyltransferase activity [GO:0008955]; serine-type D-Ala-D-Ala carboxypeptidase activity [GO:0009002]
Q03011	Major MR/P fimbria protein	mrpA	4	cell adhesion [GO:0007155]
P39285	Miniconductance mechanosensitive channel MscM	mscM	33	ion transport [GO:0006811]; transmembrane transport [GO:0055085]
P0C0S1	Small-conductance mechanosensitive channel	mscS	6	cellular water homeostasis [GO:0009992]	mechanically-gated ion channel activity [GO:0008381]
P33216	Mannitol 2-dehydrogenase (M2DH) (MDH) (EC 1.1.1.67)	mtlK	5	mannitol metabolic process [GO:0019594]	coenzyme binding [GO:0050662]; mannitol 2-dehydrogenase activity [GO:0050086]
A6T4W3	5'-methylthioadenosine/S-adenosylhomocysteine nucleosidase (MTA/SAH nucleosidase) (MTAN) (EC 3.2.2.9) (5'-methylthioadenosine nucleosidase) (MTA nucleosidase) (S-adenosylhomocysteine nucleosidase) (AdoHcy nucleosidase) (SAH nucleosidase) (SRH nucleosidase)	mtnN	4	L-methionine biosynthetic process from methylthioadenosine [GO:0019509]; nucleoside catabolic process [GO:0009164]	adenosylhomocysteine nucleosidase activity [GO:0008782]; methylthioadenosine nucleosidase activity [GO:0008930]
P0AAD2	Tryptophan-specific transport protein (Tryptophan permease)	mtr	6	amino acid transmembrane transport [GO:0003333]	active transmembrane transporter activity [GO:0022804]; high-affinity tryptophan transmembrane transporter activity [GO:0005300]; symporter activity [GO:0015293]
P0A9H1	G/U mismatch-specific DNA glycosylase (EC 3.2.2.28) (Double-strand-specific uracil glycosylase) (Mismatch-specific uracil DNA-glycosylase) (MUG)	mug	6	base-excision repair, AP site formation [GO:0006285]	DNA binding [GO:0003677]; pyrimidine-specific mismatch base pair DNA N-glycosylase activity [GO:0008263]; uracil DNA N-glycosylase activity [GO:0004844]
P0A749	UDP-N-acetylglucosamine 1-carboxyvinyltransferase (EC 2.5.1.7) (Enoylpyruvate transferase) (UDP-N-acetylglucosamine enolpyruvyl transferase) (EPT)	murA	6	cell cycle [GO:0007049]; cell division [GO:0051301]; cell wall organization [GO:0071555]; peptidoglycan biosynthetic process [GO:0009252]; regulation of cell shape [GO:0008360]; UDP-N-acetylgalactosamine biosynthetic process [GO:0019277]	UDP-N-acetylglucosamine 1-carboxyvinyltransferase activity [GO:0008760]
P17952	UDP-N-acetylmuramate--L-alanine ligase (EC 6.3.2.8) (UDP-N-acetylmuramoyl-L-alanine synthetase)	murC	5	cell cycle [GO:0007049]; cell division [GO:0051301]; cell wall organization [GO:0071555]; peptidoglycan biosynthetic process [GO:0009252]; regulation of cell shape [GO:0008360]	ATP binding [GO:0005524]; magnesium ion binding [GO:0000287]; UDP-N-acetylmuramate-L-alanine ligase activity [GO:0008763]
P14900	UDP-N-acetylmuramoylalanine--D-glutamate ligase (EC 6.3.2.9) (D-glutamic acid-adding enzyme) (UDP-N-acetylmuramoyl-L-alanyl-D-glutamate synthetase)	murD	5	cell cycle [GO:0007049]; cell division [GO:0051301]; cell wall organization [GO:0071555]; peptidoglycan biosynthetic process [GO:0009252]; regulation of cell shape [GO:0008360]	ATP binding [GO:0005524]; identical protein binding [GO:0042802]; UDP-N-acetylmuramoylalanine-D-glutamate ligase activity [GO:0008764]
P22188	UDP-N-acetylmuramoyl-L-alanyl-D-glutamate--2,6-diaminopimelate ligase (EC 6.3.2.13) (Meso-A2pm-adding enzyme) (Meso-diaminopimelate-adding enzyme) (UDP-MurNAc-L-Ala-D-Glu:meso-diaminopimelate ligase) (UDP-MurNAc-tripeptide synthetase) (UDP-N-acetylmuramyl-tripeptide synthetase)	murE	5	cell cycle [GO:0007049]; cell division [GO:0051301]; cell wall organization [GO:0071555]; peptidoglycan biosynthetic process [GO:0009252]; regulation of cell shape [GO:0008360]	ATP binding [GO:0005524]; UDP-N-acetylmuramoylalanyl-D-glutamate-2,6-diaminopimelate ligase activity [GO:0008765]
P11880	UDP-N-acetylmuramoyl-tripeptide--D-alanyl-D-alanine ligase (EC 6.3.2.10) (D-alanyl-D-alanine-adding enzyme) (UDP-MurNAc-pentapeptide synthetase)	murF	5	cell cycle [GO:0007049]; cell division [GO:0051301]; cell wall organization [GO:0071555]; peptidoglycan biosynthetic process [GO:0009252]; regulation of cell shape [GO:0008360]	ATP binding [GO:0005524]; UDP-N-acetylmuramoylalanyl-D-glutamyl-2,6-diaminopimelate-D-alanyl-D-alanine ligase activity [GO:0008766]; UDP-N-acetylmuramoyl-tripeptide-D-alanyl-D-alanine ligase activity [GO:0047480]
P17443	UDP-N-acetylglucosamine--N-acetylmuramyl-(pentapeptide) pyrophosphoryl-undecaprenol N-acetylglucosamine transferase (EC 2.4.1.227) (Undecaprenyl-PP-MurNAc-pentapeptide-UDPGlcNAc GlcNAc transferase)	murG	5	carbohydrate metabolic process [GO:0005975]; cell cycle [GO:0007049]; cell division [GO:0051301]; cell wall organization [GO:0071555]; lipid glycosylation [GO:0030259]; peptidoglycan biosynthetic process [GO:0009252]; regulation of cell shape [GO:0008360]	UDP-N-acetyl-D-glucosamine:N-acetylmuramoyl-L-alanyl-D-glutamyl-meso-2,6-diaminopimelyl-D-alanyl-D-alanine-diphosphoundecaprenol 4-beta-N-acetylglucosaminlytransferase activity [GO:0051991]; undecaprenyldiphospho-muramoylpentapeptide beta-N-acetylglucosaminyltransferase activity [GO:0050511]
P06722	DNA mismatch repair protein MutH (Methyl-directed mismatch repair protein)	mutH	5	DNA modification [GO:0006304]; mismatch repair [GO:0006298]; regulation of DNA recombination [GO:0000018]	DNA binding [GO:0003677]; endonuclease activity [GO:0004519]; T/G mismatch-specific endonuclease activity [GO:0043765]
P23367	DNA mismatch repair protein MutL	mutL	33	mismatch repair [GO:0006298]; regulation of DNA recombination [GO:0000018]	ATPase activity [GO:0016887]; ATP binding [GO:0005524]; DNA binding [GO:0003677]; identical protein binding [GO:0042802]; mismatched DNA binding [GO:0030983]; single-stranded DNA binding [GO:0003697]
P0A1Y0	DNA mismatch repair protein MutS	mutS	5	mismatch repair [GO:0006298]	ATP binding [GO:0005524]; mismatched DNA binding [GO:0030983]
P08337	8-oxo-dGTP diphosphatase (8-oxo-dGTPase) (EC 3.6.1.55) (7,8-dihydro-8-oxoguanine-triphosphatase) (Mutator protein MutT) (dGTP pyrophosphohydrolase)	mutT	5	DNA repair [GO:0006281]; DNA replication [GO:0006260]	8-oxo-7,8-dihydrodeoxyguanosine triphosphate pyrophosphatase activity [GO:0035539]; 8-oxo-7,8-dihydroguanosine triphosphate pyrophosphatase activity [GO:0008413]; 8-oxo-dGDP phosphatase activity [GO:0044715]; 8-oxo-GDP phosphatase activity [GO:0044716]; magnesium ion binding [GO:0000287]; manganese ion binding [GO:0030145]
P17802	Adenine DNA glycosylase (EC 3.2.2.-) (A/G-specific adenine glycosylase)	mutY	5	base-excision repair [GO:0006284]	4 iron, 4 sulfur cluster binding [GO:0051539]; DNA binding [GO:0003677]; DNA N-glycosylase activity [GO:0019104]; hydrolase activity [GO:0016787]; metal ion binding [GO:0046872]
Q04641	Outer membrane protein MxiD	mxiD	5	pathogenesis [GO:0009405]; protein secretion [GO:0009306]	protein transporter activity [GO:0008565]
P42615	Modulator protein MzrA	mzrA	6	regulation of protein kinase activity [GO:0045859]
P0A6L4	N-acetylneuraminate lyase (NAL) (Neu5Ac lyase) (EC 4.1.3.3) (N-acetylneuraminate pyruvate-lyase) (N-acetylneuraminic acid aldolase) (NALase) (Sialate lyase) (Sialic acid aldolase) (Sialic acid lyase)	nanA	6	carbohydrate metabolic process [GO:0005975]; N-acetylneuraminate catabolic process [GO:0019262]	identical protein binding [GO:0042802]; N-acetylneuraminate lyase activity [GO:0008747]
Q8ZLQ7	Putative N-acetylmannosamine-6-phosphate 2-epimerase 2 (EC 5.1.3.9) (ManNAc-6-P epimerase 2)	nanE2	6	carbohydrate metabolic process [GO:0005975]; N-acetylmannosamine metabolic process [GO:0006051]; N-acetylneuraminate catabolic process [GO:0019262]	N-acylglucosamine-6-phosphate 2-epimerase activity [GO:0047465]
P45425	N-acetylmannosamine kinase (EC 2.7.1.60) (ManNAc kinase) (N-acetyl-D-mannosamine kinase)	nanK	6	cellular response to DNA damage stimulus [GO:0006974]; N-acetylneuraminate catabolic process [GO:0019262]	ATP binding [GO:0005524]; N-acylmannosamine kinase activity [GO:0009384]; zinc ion binding [GO:0008270]
P41036	Putative sialic acid transporter (Sialic acid permease)	nanT	8	sialic acid transport [GO:0015739]	carboxylic acid transmembrane transporter activity [GO:0046943]; sialic acid transmembrane transporter activity [GO:0015136]; sugar:proton symporter activity [GO:0005351]
O32212	Sodium, potassium, lithium and rubidium/H(+) antiporter	nhaK	26	potassium ion transport [GO:0006813]; sodium ion transport [GO:0006814]	solute:proton antiporter activity [GO:0015299]
P39700	Murein hydrolase activator NlpD	nlpD	9	cell cycle [GO:0007049]; cell division [GO:0051301]
P40710	Lipoprotein NlpE (Copper homeostasis protein CutF)	nlpE	4	cell adhesion [GO:0007155]; regulation of cell-substrate adhesion [GO:0010810]
P0AFB1	Lipoprotein NlpI	nlpI	6	cell cycle [GO:0007049]; cell division [GO:0051301]	protein binding, bridging [GO:0030674]
P31806	Bifunctional NAD(P)H-hydrate repair enzyme Nnr (Nicotinamide nucleotide repair protein) [Includes: ADP-dependent (S)-NAD(P)H-hydrate dehydratase (EC 4.2.1.136) (ADP-dependent NAD(P)HX dehydratase); NAD(P)H-hydrate epimerase (EC 5.1.99.6) (NAD(P)HX epimerase)]	nnr	33	metabolic process [GO:0008152]	ADP-dependent NAD(P)H-hydrate dehydratase activity [GO:0052855]; ATP binding [GO:0005524]; metal ion binding [GO:0046872]; NADHX epimerase activity [GO:0052856]; NADPHX epimerase activity [GO:0052857]
P37013	Anaerobic nitric oxide reductase transcription regulator NorR	norR	7	positive regulation of transcription, DNA-templated [GO:0045893]; transcription, DNA-templated [GO:0006351]	ATP binding [GO:0005524]; DNA binding [GO:0003677]; transcription factor activity, sequence-specific DNA binding [GO:0003700]
Q46877	Anaerobic nitric oxide reductase flavorubredoxin (FlRd) (FlavoRb)	norV	5	nitric oxide catabolic process [GO:0046210]; protein homotetramerization [GO:0051289]; response to nitric oxide [GO:0071731]	electron carrier activity [GO:0009055]; FMN binding [GO:0010181]; identical protein binding [GO:0042802]; iron ion binding [GO:0005506]; nitric oxide reductase activity [GO:0016966]; oxidoreductase activity, acting on other nitrogenous compounds as donors [GO:0016661]
P37596	Nitric oxide reductase FlRd-NAD(+) reductase (EC 1.18.1.-) (Flavorubredoxin reductase) (FlRd-reductase) (FlavoRb reductase)	norW	5	cellular response to nitric oxide [GO:0071732]; nitric oxide catabolic process [GO:0046210]	flavin adenine dinucleotide binding [GO:0050660]; oxidoreductase activity, acting on iron-sulfur proteins as donors, NAD or NADP as acceptor [GO:0016731]; rubredoxin-NAD+ reductase activity [GO:0015044]
Q08698	Ribonucleoside-diphosphate reductase 2 subunit alpha (EC 1.17.4.1) (R1E protein) (Ribonucleotide reductase 2)	nrdE	5	deoxyribonucleotide biosynthetic process [GO:0009263]; DNA replication [GO:0006260]	ATP binding [GO:0005524]; ribonucleoside-diphosphate reductase activity, thioredoxin disulfide as acceptor [GO:0004748]
P17424	Ribonucleoside-diphosphate reductase 2 subunit beta (EC 1.17.4.1) (R2F protein) (Ribonucleotide reductase 2)	nrdF	5	deoxyribonucleotide biosynthetic process [GO:0009263]; DNA replication [GO:0006260]	metal ion binding [GO:0046872]; ribonucleoside-diphosphate reductase activity, thioredoxin disulfide as acceptor [GO:0004748]
P0AC65	Glutaredoxin-like protein NrdH	nrdH	5	cell redox homeostasis [GO:0045454]; positive regulation of oxidoreductase activity [GO:0051353]	electron carrier activity [GO:0009055]; protein disulfide oxidoreductase activity [GO:0015035]
P0ABK9	Cytochrome c-552 (EC 1.7.2.2) (Ammonia-forming cytochrome c nitrite reductase) (Cytochrome c nitrite reductase)	nrfA	26	anaerobic electron transport chain [GO:0019645]; nitrate assimilation [GO:0042128]	calcium ion binding [GO:0005509]; heme binding [GO:0020037]; nitric oxide reductase activity [GO:0016966]; nitrite reductase (cytochrome, ammonia-forming) activity [GO:0042279]
P0ABL1	Cytochrome c-type protein NrfB	nrfB	26	anaerobic electron transport chain [GO:0019645]; nitrogen compound metabolic process [GO:0006807]	electron carrier activity [GO:0009055]; heme binding [GO:0020037]; metal ion binding [GO:0046872]; nitrite reductase (cytochrome, ammonia-forming) activity [GO:0042279]
Q8X5S3	Formate-dependent nitrite reductase complex subunit NrfG	nrfG	26
Q9L132	HTH-type transcriptional repressor NsrR	nsrR	33	regulation of transcription, DNA-templated [GO:0006355]; transcription, DNA-templated [GO:0006351]	2 iron, 2 sulfur cluster binding [GO:0051537]; DNA binding [GO:0003677]; metal ion binding [GO:0046872]
Q93K97	ADP-ribose pyrophosphatase (EC 3.6.1.13) (ADP-ribose diphosphatase) (ADP-ribose phosphohydrolase) (ASPPase) (Adenosine diphosphoribose pyrophosphatase) (ADPR-PPase)	nudF	6	response to heat [GO:0009408]	ADP-ribose diphosphatase activity [GO:0047631]; ADP-sugar diphosphatase activity [GO:0019144]; magnesium ion binding [GO:0000287]
P0AFD6	NADH-quinone oxidoreductase subunit I (EC 1.6.5.11) (NADH dehydrogenase I subunit I) (NDH-1 subunit I) (NUO9)	nuoI	6	aerobic respiration [GO:0009060]	4 iron, 4 sulfur cluster binding [GO:0051539]; metal ion binding [GO:0046872]; oxidoreductase activity, acting on NAD(P)H [GO:0016651]; quinone binding [GO:0048038]
P0AFF4	Nucleoside permease NupG (Nucleoside-transport system protein NupG)	nupG	5	adenosine transport [GO:0032238]; purine nucleoside transmembrane transport [GO:0015860]; pyrimidine nucleoside transport [GO:0015864]; uridine transport [GO:0015862]	cytidine transmembrane transporter activity [GO:0015212]; pyrimidine nucleoside transmembrane transporter activity [GO:0015214]; uridine transmembrane transporter activity [GO:0015213]
P13156	Oxaloacetate decarboxylase beta chain (EC 4.1.1.3)	oadB	11	sodium ion transport [GO:0006814]	oxaloacetate decarboxylase activity [GO:0008948]
P13155	Oxaloacetate decarboxylase gamma chain (EC 4.1.1.3)	oadG	6	sodium ion export [GO:0071436]	oxaloacetate decarboxylase activity [GO:0008948]; sodium ion transmembrane transporter activity [GO:0015081]
Q8ZLS5	GTPase Obg (EC 3.6.5.-) (GTP-binding protein Obg)	obg	6		GTPase activity [GO:0003924]; GTP binding [GO:0005525]; magnesium ion binding [GO:0000287]
P0CL44	Oxygen-regulated invasion protein OrgA	orgA	5	pathogenesis [GO:0009405]
E1WAB4	Oxygen-regulated invasion protein OrgB	orgB	5	pathogenesis [GO:0009405]
P0A784	Oligoribonuclease (EC 3.1.-.-)	orn	268	RNA catabolic process [GO:0006401]	3'-5'-exoribonuclease activity [GO:0000175]; metal ion binding [GO:0046872]; nucleic acid binding [GO:0003676]; oligoribonucleotidase activity [GO:0034611]; single-stranded DNA 3'-5' exodeoxyribonuclease activity [GO:0008310]
P0AFH8	Osmotically-inducible protein Y	osmY	8	response to osmotic stress [GO:0006970]
P0ACQ4	Hydrogen peroxide-inducible genes activator (Morphology and auto-aggregation control protein)	oxyR	34	cellular response to DNA damage stimulus [GO:0006974]; regulation of DNA-templated transcription, initiation [GO:2000142]; response to nitrosative stress [GO:0051409]; response to oxidative stress [GO:0006979]; transcription, DNA-templated [GO:0006351]	bacterial-type RNA polymerase core promoter proximal region sequence-specific DNA binding [GO:0000986]; transcription factor activity, bacterial-type RNA polymerase core promoter proximal region sequence-specific binding [GO:0001131]
P77455	Bifunctional protein PaaZ [Includes: 2-oxepin-2(3H)-ylideneacetyl-CoA hydrolase (EC 3.3.2.12) (Oxepin-CoA hydrolase); 3-oxo-5,6-dehydrosuberyl-CoA semialdehyde dehydrogenase (EC 1.2.1.91)]	paaZ	7	phenylacetate catabolic process [GO:0010124]	aldehyde dehydrogenase (NAD) activity [GO:0004029]; enoyl-CoA hydratase activity [GO:0004300]; ether hydrolase activity [GO:0016803]; hydrolase activity, acting on acid carbon-carbon bonds, in ketonic substances [GO:0016823]; oxidoreductase activity, acting on CH or CH2 groups, NAD or NADP as acceptor [GO:0016726]
P69772	Probable UbiX-like flavin prenyltransferase (EC 2.5.1.129) (4-hydroxybenzoate decarboxylase subunit B) (Phenolic acid decarboxylase subunit B)	ecdB	1		prenyltransferase activity [GO:0004659]
P31057	3-methyl-2-oxobutanoate hydroxymethyltransferase (EC 2.1.2.11) (Ketopantoate hydroxymethyltransferase) (KPHMT)	panB	5	pantothenate biosynthetic process from valine [GO:0033317]	3-methyl-2-oxobutanoate hydroxymethyltransferase activity [GO:0003864]; magnesium ion binding [GO:0000287]
Q8ZRR1	Pantothenate synthetase (PS) (EC 6.3.2.1) (Pantoate--beta-alanine ligase) (Pantoate-activating enzyme)	panC	5	pantothenate biosynthetic process from valine [GO:0033317]	ATP binding [GO:0005524]; pantoate-beta-alanine ligase activity [GO:0004592]
Q0T870	Aspartate 1-decarboxylase (EC 4.1.1.11) (Aspartate alpha-decarboxylase) [Cleaved into: Aspartate 1-decarboxylase beta chain; Aspartate 1-decarboxylase alpha chain]	panD	5	alanine biosynthetic process [GO:0006523]; pantothenate biosynthetic process [GO:0015940]	aspartate 1-decarboxylase activity [GO:0004068]
P07110	Outer membrane usher protein PapC	papC	8		transporter activity [GO:0005215]
P15319	Chaperone protein PapD	papD	8	cell wall organization [GO:0071555]; chaperone-mediated protein folding [GO:0061077]; pilus organization [GO:0043711]
P0AFI2	DNA topoisomerase 4 subunit A (EC 5.99.1.3) (Topoisomerase IV subunit A)	parC	6	chromosome segregation [GO:0007059]; DNA topological change [GO:0006265]; DNA unwinding involved in DNA replication [GO:0006268]; plasmid partitioning [GO:0030541]; sister chromatid cohesion [GO:0007062]	ATP binding [GO:0005524]; DNA binding [GO:0003677]; DNA topoisomerase type II (ATP-hydrolyzing) activity [GO:0003918]
P9WIJ7	Antitoxin ParD1	parD1	5	positive regulation of growth [GO:0045927]; regulation of transcription, DNA-templated [GO:0006355]
P9WIJ6	Antitoxin ParD1	parD1	5	regulation of transcription, DNA-templated [GO:0006355]
P20083	DNA topoisomerase 4 subunit B (EC 5.99.1.3) (Topoisomerase IV subunit B)	parE	10	chromosome organization [GO:0051276]; DNA topological change [GO:0006265]; DNA unwinding involved in DNA replication [GO:0006268]; plasmid partitioning [GO:0030541]; response to antibiotic [GO:0046677]; sister chromatid cohesion [GO:0007062]	ATP binding [GO:0005524]; DNA binding [GO:0003677]; DNA topoisomerase type II (ATP-hydrolyzing) activity [GO:0003918]; metal ion binding [GO:0046872]
Q9A459	Toxin ParE4	parE4	5
Q8FEY5	Persistence and stress-resistance antitoxin PasI (Antitoxin PasI) (UPF0125 protein PasI)	pasI	3
P42588	Putrescine aminotransferase (EC 2.6.1.82) (Putrescine--2-oxoglutaric acid transaminase) (PAT) (PATase)	patA	6	putrescine catabolic process [GO:0009447]	butane-1,4-diamine:2-oxoglutarate aminotransferase activity [GO:0033094]; identical protein binding [GO:0042802]; pyridoxal phosphate binding [GO:0030170]
P70997	Penicillin-binding protein 2D (PBP-2D) (PBP2d) [Includes: Penicillin-insensitive transglycosylase (EC 2.4.1.129) (Peptidoglycan TGase); Penicillin-sensitive transpeptidase (EC 3.4.16.4) (DD-transpeptidase)]	pbpG	8	cell wall organization [GO:0071555]; peptidoglycan biosynthetic process [GO:0009252]; regulation of cell shape [GO:0008360]	penicillin binding [GO:0008658]
P0A7A5	Protein-L-isoaspartate O-methyltransferase (EC 2.1.1.77) (L-isoaspartyl protein carboxyl methyltransferase) (Protein L-isoaspartyl methyltransferase) (Protein-beta-aspartate methyltransferase) (PIMT)	pcm	5		protein-L-isoaspartate (D-aspartate) O-methyltransferase activity [GO:0004719]
P0ABF1	Poly(A) polymerase I (PAP I) (EC 2.7.7.19) (Plasmid copy number protein)	pcnB	5	mRNA polyadenylation [GO:0006378]; mRNA processing [GO:0006397]; plasmid maintenance [GO:0006276]; RNA modification [GO:0009451]; transcription, DNA-templated [GO:0006351]	ATP binding [GO:0005524]; polynucleotide adenylyltransferase activity [GO:0004652]; RNA binding [GO:0003723]
Q47454	Copper resistance protein C	pcoC	42	response to copper ion [GO:0046688]	copper ion binding [GO:0005507]
Q47459	Probable copper-binding protein PcoE	pcoE	43		metal ion binding [GO:0046872]
P0ACL9	Pyruvate dehydrogenase complex repressor	pdhR	11	negative regulation of transcription, DNA-templated [GO:0045892]; positive regulation of transcription, DNA-templated [GO:0045893]; transcription, DNA-templated [GO:0006351]	DNA binding [GO:0003677]; transcription factor activity, sequence-specific DNA binding [GO:0003700]
P58717	4-hydroxythreonine-4-phosphate dehydrogenase 1 (EC 1.1.1.262) (4-(phosphohydroxy)-L-threonine dehydrogenase 1)	pdxA1	5	pyridoxine biosynthetic process [GO:0008615]	4-hydroxythreonine-4-phosphate dehydrogenase activity [GO:0050570]; metal ion binding [GO:0046872]; NAD binding [GO:0051287]
P58718	4-hydroxythreonine-4-phosphate dehydrogenase 2 (EC 1.1.1.262) (4-(phosphohydroxy)-L-threonine dehydrogenase 2)	pdxA2	5	pyridoxine biosynthetic process [GO:0008615]	4-hydroxythreonine-4-phosphate dehydrogenase activity [GO:0050570]; metal ion binding [GO:0046872]; NAD binding [GO:0051287]
P36936	Peptidase E (EC 3.4.13.21) (Alpha-aspartyl dipeptidase) (Asp-specific dipeptidase) (Dipeptidase E)	pepE	7		dipeptidase activity [GO:0016805]; peptidase activity [GO:0008233]; serine-type peptidase activity [GO:0008236]
P15034	Xaa-Pro aminopeptidase (EC 3.4.11.9) (Aminoacylproline aminopeptidase) (Aminopeptidase P II) (APP-II) (X-Pro aminopeptidase)	pepP	5		aminopeptidase activity [GO:0004177]; identical protein binding [GO:0042802]; manganese ion binding [GO:0030145]; metalloexopeptidase activity [GO:0008235]
Q05098	Ferric enterobactin receptor	pfeA	4	enterobactin transport [GO:0042930]; iron ion homeostasis [GO:0055072]; siderophore transport [GO:0015891]	enterobactin transporter activity [GO:0042931]; iron ion binding [GO:0005506]; receptor activity [GO:0004872]; siderophore uptake transmembrane transporter activity [GO:0015344]
B5ZA76	Peptidoglycan deacetylase (PG deacetylase) (EC 3.5.1.-) (Acetylxylan esterase) (EC 3.1.1.72)	pgdA	7	cell wall organization [GO:0071555]; xylan catabolic process [GO:0045493]	acetylxylan esterase activity [GO:0046555]; hydrolase activity, acting on carbon-nitrogen (but not peptide) bonds [GO:0016810]; metal ion binding [GO:0046872]
P0A6T1	Glucose-6-phosphate isomerase (GPI) (EC 5.3.1.9) (Phosphoglucose isomerase) (PGI) (Phosphohexose isomerase) (PHI)	pgi	9	cellular response to oxidative stress [GO:0034599]; gluconeogenesis [GO:0006094]; glycolytic process [GO:0006096]	glucose-6-phosphate isomerase activity [GO:0004347]; identical protein binding [GO:0042802]
P0A799	Phosphoglycerate kinase (EC 2.7.2.3)	pgk	5	glycolytic process [GO:0006096]	ATP binding [GO:0005524]; phosphoglycerate kinase activity [GO:0004618]
P0A9J8	P-protein [Includes: Chorismate mutase (CM) (EC 5.4.99.5); Prephenate dehydratase (PDT) (EC 4.2.1.51)]	pheA	3	chorismate metabolic process [GO:0046417]; L-phenylalanine biosynthetic process [GO:0009094]; tyrosine biosynthetic process [GO:0006571]	amino acid binding [GO:0016597]; chorismate mutase activity [GO:0004106]; prephenate dehydratase activity [GO:0004664]
P28581	Major phosphate-irrepressible acid phosphatase (HPAP) (EC 3.1.3.2)	phoC	38		acid phosphatase activity [GO:0003993]
P02974	Fimbrial protein (MS11 antigen) (Pilin)	pilE1	5	cell adhesion [GO:0007155]
P24559	Twitching mobility protein	pilT	5	pilus retraction [GO:0043108]; transport [GO:0006810]; type IV pilus-dependent motility [GO:0043107]	ATPase activity [GO:0016887]; ATP binding [GO:0005524]
Q8ZMM8	Secreted effector protein PipB2 (Type III effector PipB2)	pipB2	4	pathogenesis [GO:0009405]
P0A7A7	Glycerol-3-phosphate acyltransferase (GPAT) (EC 2.3.1.15)	plsB	14	CDP-diacylglycerol biosynthetic process [GO:0016024]; fatty acid metabolic process [GO:0006631]; phospholipid biosynthetic process [GO:0008654]	glycerol-3-phosphate O-acyltransferase activity [GO:0004366]
P26647	1-acyl-sn-glycerol-3-phosphate acyltransferase (1-AGP acyltransferase) (1-AGPAT) (EC 2.3.1.51) (EC 2.3.1.n4) (Lysophosphatidic acid acyltransferase) (LPAAT) (Phosphatidic acid synthase) (PA synthase)	plsC	6	CDP-diacylglycerol biosynthetic process [GO:0016024]; glycerophospholipid biosynthetic process [GO:0046474]	1-acylglycerol-3-phosphate O-acyltransferase activity [GO:0003841]; 2,4,4-trimethyl-3-oxopentanoyl-CoA 2-C-propanoyl transferase activity [GO:0034851]; 2,6-dimethyl-5-methylene-3-oxo-heptanoyl-CoA C-acetyltransferase activity [GO:0034945]; 2-methylhexanoyl-CoA C-acetyltransferase activity [GO:0034915]; 3-hydroxybutyryl-CoA thiolase activity [GO:0018712]; 3-ketopimelyl-CoA thiolase activity [GO:00…
P60782	Probable glycerol-3-phosphate acyltransferase (G3P acyltransferase) (GPAT) (EC 2.3.1.15) (EC 2.3.1.n5) (Lysophosphatidic acid synthase) (LPA synthase)	plsY	6	phospholipid biosynthetic process [GO:0008654]	2,4,4-trimethyl-3-oxopentanoyl-CoA 2-C-propanoyl transferase activity [GO:0034851]; 2,6-dimethyl-5-methylene-3-oxo-heptanoyl-CoA C-acetyltransferase activity [GO:0034945]; 2-methylhexanoyl-CoA C-acetyltransferase activity [GO:0034915]; 3-hydroxybutyryl-CoA thiolase activity [GO:0018712]; 3-ketopimelyl-CoA thiolase activity [GO:0018713]; acetyl-CoA:L-lysine N6-acetyltransferase [GO:0090595]; acyl-…
P0A6G3	Nicotinamide-nucleotide amidohydrolase PncC (NMN amidohydrolase PncC) (EC 3.5.1.42) (NMN deamidase) (Nicotinamide-nucleotide amidase)	pncC	6	pyridine nucleotide biosynthetic process [GO:0019363]	nicotinamide-nucleotide amidase activity [GO:0019159]
Q8ZLT3	Polyribonucleotide nucleotidyltransferase (EC 2.7.7.8) (Polynucleotide phosphorylase) (PNPase)	pnp	6	mRNA catabolic process [GO:0006402]; RNA processing [GO:0006396]	3'-5'-exoribonuclease activity [GO:0000175]; metal ion binding [GO:0046872]; polyribonucleotide nucleotidyltransferase activity [GO:0004654]; RNA binding [GO:0003723]
P80354	Polyol:NADP oxidoreductase (EC 1.1.1.-)	por	1031		coenzyme binding [GO:0050662]; oxidoreductase activity [GO:0016491]
Q8ZMH3	Serine/threonine-protein phosphatase 2 (EC 3.1.3.16)	pphB	5	protein dephosphorylation [GO:0006470]	metal ion binding [GO:0046872]; protein tyrosine/serine/threonine phosphatase activity [GO:0008138]
P65774	NAD kinase (EC 2.7.1.23) (ATP-dependent NAD kinase)	nadK	1	NAD metabolic process [GO:0019674]; NADP biosynthetic process [GO:0006741]	ATP binding [GO:0005524]; NAD+ kinase activity [GO:0003951]; NAD binding [GO:0051287]
P07012	Peptide chain release factor RF2 (RF-2)	prfB	6	translational termination [GO:0006415]	ribosome binding [GO:0043022]; translation release factor activity, codon specific [GO:0016149]
P41786	Lipoprotein PrgK	prgK	5	pathogenesis [GO:0009405]; protein secretion [GO:0009306]
P07013	Primosomal replication protein N	priB	27	DNA replication, synthesis of RNA primer [GO:0006269]; DNA replication initiation [GO:0006270]; plasmid maintenance [GO:0006276]	single-stranded DNA binding [GO:0003697]
P0C0L7	Proline/betaine transporter (Proline porter II) (PPII)	proP	29	amino acid transport [GO:0006865]	glycine betaine:proton symporter activity [GO:0015653]
P16659	Proline--tRNA ligase (EC 6.1.1.15) (Global RNA synthesis factor) (Prolyl-tRNA synthetase) (ProRS)	proS	6	prolyl-tRNA aminoacylation [GO:0006433]	Ala-tRNA(Pro) hydrolase activity [GO:0043906]; ATP binding [GO:0005524]; proline-tRNA ligase activity [GO:0004827]; RNA binding [GO:0003723]
P14175	Glycine betaine/proline betaine transport system ATP-binding protein ProV	proV	5	glycine betaine transport [GO:0031460]	amino acid transmembrane transporter activity [GO:0015171]; ATPase activity [GO:0016887]; ATP binding [GO:0005524]
P14176	Glycine betaine/proline betaine transport system permease protein ProW	proW	5	amino acid transport [GO:0006865]; choline transport [GO:0015871]	transporter activity [GO:0005215]
P0AFM2	Glycine betaine/proline betaine-binding periplasmic protein (GBBP)	proX	5	amino acid transport [GO:0006865]	transporter activity [GO:0005215]
Q7ANN5	Type I secretion system membrane fusion protein PrsE	prsE	18	protein secretion [GO:0009306]; transmembrane transport [GO:0055085]
P0A8K1	Phosphatidylserine decarboxylase proenzyme (EC 4.1.1.65) [Cleaved into: Phosphatidylserine decarboxylase alpha chain; Phosphatidylserine decarboxylase beta chain]	psd	33	phosphatidylethanolamine biosynthetic process [GO:0006646]; phospholipid biosynthetic process [GO:0008654]	phosphatidylserine decarboxylase activity [GO:0004609]
P32696	Phage shock protein G	pspG	16	phage shock [GO:0009271]
P05458	Protease 3 (EC 3.4.24.55) (Pitrilysin) (Protease III) (Protease pi)	ptrA	5	protein processing [GO:0016485]; proteolysis [GO:0006508]	metalloendopeptidase activity [GO:0004222]; metallopeptidase activity [GO:0008237]; zinc ion binding [GO:0008270]
P20166	PTS system glucose-specific EIICBA component (EC 2.7.1.199) (EII-Glc/EIII-Glc) (EIICBA-Glc) (EIICBA-Glc 1) [Includes: Glucose permease IIC component (PTS system glucose-specific EIIC component); Glucose-specific phosphotransferase enzyme IIB component (PTS system glucose-specific EIIB component); Glucose-specific phosphotransferase enzyme IIA component (PTS system glucose-specific EIIA component)]	ptsG	4	phosphoenolpyruvate-dependent sugar phosphotransferase system [GO:0009401]	glucose transmembrane transporter activity [GO:0005355]; kinase activity [GO:0016301]; protein-N(PI)-phosphohistidine-sugar phosphotransferase activity [GO:0008982]
P23533	Phosphoenolpyruvate-protein phosphotransferase (EC 2.7.3.9) (Phosphotransferase system, enzyme I)	ptsI	8	phosphoenolpyruvate-dependent sugar phosphotransferase system [GO:0009401]	kinase activity [GO:0016301]; metal ion binding [GO:0046872]; phosphoenolpyruvate-protein phosphotransferase activity [GO:0008965]
P69829	Nitrogen regulatory protein (EC 2.7.1.-) (Enzyme IIA-NTR) (PTS system EIIA component) (Phosphotransferase enzyme IIA component)	ptsN	6	phosphoenolpyruvate-dependent sugar phosphotransferase system [GO:0009401]; regulation of ion transmembrane transporter activity [GO:0032412]; response to organonitrogen compound [GO:0010243]	enzyme inhibitor activity [GO:0004857]; kinase activity [GO:0016301]; protein kinase activator activity [GO:0030295]; protein-N(PI)-phosphohistidine-sugar phosphotransferase activity [GO:0008982]; protein-phosphocysteine-sugar phosphotransferase activity [GO:0090563]
P0A9N0	Phosphocarrier protein NPr (EC 2.7.11.-) (Nitrogen-related HPr)	ptsO	6	phosphoenolpyruvate-dependent sugar phosphotransferase system [GO:0009401]; protein phosphorylation [GO:0006468]; response to organonitrogen compound [GO:0010243]	protein serine/threonine kinase activity [GO:0004674]; transferase activity, transferring phosphorus-containing groups [GO:0016772]
P0A7D4	Adenylosuccinate synthetase (AMPSase) (AdSS) (EC 6.3.4.4) (IMP--aspartate ligase)	purA	33	'de novo' AMP biosynthetic process [GO:0044208]; adenosine biosynthetic process [GO:0046086]; cellular response to DNA damage stimulus [GO:0006974]; IMP metabolic process [GO:0046040]; nucleobase-containing small molecule interconversion [GO:0015949]; purine nucleotide biosynthetic process [GO:0006164]	adenylosuccinate synthase activity [GO:0004019]; GTP binding [GO:0005525]; metal ion binding [GO:0046872]
P37906	Gamma-glutamylputrescine oxidoreductase (Gamma-Glu-Put oxidase) (Gamma-glutamylputrescine oxidase) (EC 1.4.3.-)	puuB	7	oxidation-reduction process [GO:0055114]; putrescine catabolic process [GO:0009447]	oxidoreductase activity [GO:0016491]
P0A7E5	CTP synthase (EC 6.3.4.2) (Cytidine 5'-triphosphate synthase) (Cytidine triphosphate synthetase) (CTP synthetase) (CTPS) (UTP--ammonia ligase)	pyrG	5	'de novo' CTP biosynthetic process [GO:0044210]; CTP biosynthetic process [GO:0006241]; glutamine metabolic process [GO:0006541]	ATP binding [GO:0005524]; CTP synthase activity [GO:0003883]; identical protein binding [GO:0042802]; metal ion binding [GO:0046872]
P65933	Uridylate kinase (UK) (EC 2.7.4.22) (Uridine monophosphate kinase) (UMP kinase) (UMPK)	pyrH	4	'de novo' CTP biosynthetic process [GO:0044210]; UDP biosynthetic process [GO:0006225]	ATP binding [GO:0005524]; UMP kinase activity [GO:0033862]
P28304	Quinone oxidoreductase 1 (EC 1.6.5.5) (NADPH:quinone reductase 1) (Zeta-crystallin homolog protein)	qorA	16	cellular response to oxidative stress [GO:0034599]	AU-rich element binding [GO:0017091]; NADPH:quinone reductase activity [GO:0003960]; zinc ion binding [GO:0008270]
P39315	Quinone oxidoreductase 2 (EC 1.6.5.2)	qorB	29		NAD(P)H dehydrogenase (quinone) activity [GO:0003955]; oxidoreductase activity, acting on NAD(P)H, quinone or similar compound as acceptor [GO:0016655]
Q8XBS3	Transcriptional regulatory protein QseB	qseB	6	phosphorelay signal transduction system [GO:0000160]; regulation of transcription, DNA-templated [GO:0006355]; transcription, DNA-templated [GO:0006351]	DNA binding [GO:0003677]
P40719	Sensor protein QseC (EC 2.7.13.3)	qseC	10		ATP binding [GO:0005524]; phosphorelay sensor kinase activity [GO:0000155]
P65870	6-carboxy-5,6,7,8-tetrahydropterin synthase (CPH4 synthase) (EC 4.1.2.50) (Queuosine biosynthesis protein QueD)	queD	5	queuosine biosynthetic process [GO:0008616]	6-carboxy-5,6,7,8-tetrahydropterin synthase activity [GO:0070497]; identical protein binding [GO:0042802]; zinc ion binding [GO:0008270]
P64554	7-carboxy-7-deazaguanine synthase (CDG synthase) (EC 4.3.99.3) (Queuosine biosynthesis protein QueE)	queE	5	queuosine biosynthetic process [GO:0008616]	4 iron, 4 sulfur cluster binding [GO:0051539]; lyase activity [GO:0016829]; metal ion binding [GO:0046872]
Q46920	NADPH-dependent 7-cyano-7-deazaguanine reductase (EC 1.7.1.13) (7-cyano-7-carbaguanine reductase) (NADPH-dependent nitrile oxidoreductase) (PreQ(0) reductase)	queF	5	queuosine biosynthetic process [GO:0008616]	oxidoreductase activity, acting on other nitrogenous compounds as donors, with NAD or NADP as acceptor [GO:0046857]; preQ1 synthase activity [GO:0033739]
P39288	Epoxyqueuosine reductase (EC 1.17.99.6) (Queuosine biosynthesis protein QueG)	queG	33	queuosine biosynthetic process [GO:0008616]; tRNA processing [GO:0008033]	4 iron, 4 sulfur cluster binding [GO:0051539]; epoxyqueuosine reductase activity [GO:0052693]; metal ion binding [GO:0046872]
P0AD49	Ribosome-associated inhibitor A (Protein Y) (pY) (Ribosome associated factor Y) (Spot Y)	raiA	3	negative regulation of translational elongation [GO:0045900]; negative regulation of translational initiation [GO:0045947]; primary metabolic process [GO:0044238]; response to cold [GO:0009409]	ribosomal small subunit binding [GO:0043024]; ribosome binding [GO:0043022]; rRNA binding [GO:0019843]
Q75SP7	(R)-stereoselective amidase (EC 3.5.1.100)	ramA	7	nitrogen compound metabolic process [GO:0006807]	hydrolase activity, acting on carbon-nitrogen (but not peptide) bonds [GO:0016810]
P60240	RNA polymerase-associated protein RapA (EC 3.6.4.-) (ATP-dependent helicase HepA)	rapA	5	positive regulation of transcription, DNA-templated [GO:0045893]; transcription, DNA-templated [GO:0006351]	ATPase activity [GO:0016887]; ATP binding [GO:0005524]; DNA binding [GO:0003677]; helicase activity [GO:0004386]; nucleic acid binding [GO:0003676]; RNA polymerase binding [GO:0070063]
P0AGL5	Ribosome association toxin RatA (Toxin RatA)	ratA	3	negative regulation of translational initiation [GO:0045947]	ribosomal large subunit binding [GO:0043023]
P0A7G2	30S ribosome-binding factor (Protein P15B) (Ribosome-binding factor A) (RbfA)	rbfA	6	cellular response to DNA damage stimulus [GO:0006974]; maturation of SSU-rRNA [GO:0030490]; response to cold [GO:0009409]	ribosomal small subunit binding [GO:0043024]
P76425	Nickel/cobalt efflux system RcnA	rcnA	5	cobalt ion transport [GO:0006824]; nickel cation transmembrane transport [GO:0035444]; response to cobalt ion [GO:0032025]; response to nickel cation [GO:0010045]	cation efflux transmembrane transporter activity [GO:0046583]; copper-transporting ATPase activity [GO:0043682]; metal ion binding [GO:0046872]; nickel cation transmembrane transporter activity [GO:0015099]
P64530	Transcriptional repressor RcnR	rcnR	5	negative regulation of transcription, DNA-templated [GO:0045892]; transcription, DNA-templated [GO:0006351]	DNA binding [GO:0003677]; metal ion binding [GO:0046872]
P69411	Outer membrane lipoprotein RcsF	rcsF	4	colanic acid biosynthetic process [GO:0009242]; intracellular signal transduction [GO:0035556]
P52061	dITP/XTP pyrophosphatase (EC 3.6.1.9) (Non-canonical purine NTP pyrophosphatase) (Non-standard purine NTP pyrophosphatase) (Nucleoside-triphosphate diphosphatase) (Nucleoside-triphosphate pyrophosphatase) (NTPase) (Nucleotide diphosphatase)	rdgB	5	nucleoside triphosphate catabolic process [GO:0009143]; nucleotide metabolic process [GO:0009117]	magnesium ion binding [GO:0000287]; NADH pyrophosphatase activity [GO:0035529]; nucleoside-triphosphatase activity [GO:0017111]; nucleoside-triphosphate diphosphatase activity [GO:0047429]; nucleotide binding [GO:0000166]
P08394	RecBCD enzyme subunit RecB (EC 3.1.11.5) (Exodeoxyribonuclease V 135 kDa polypeptide) (Exodeoxyribonuclease V beta chain) (Exonuclease V subunit RecB) (ExoV subunit RecB) (Helicase/nuclease RecBCD subunit RecB)	recB	5	clearance of foreign intracellular DNA [GO:0044355]; DNA recombination [GO:0006310]; double-strand break repair [GO:0006302]	ATP binding [GO:0005524]; ATP-dependent DNA helicase activity [GO:0004003]; DNA binding [GO:0003677]; endonuclease activity [GO:0004519]; exodeoxyribonuclease V activity [GO:0008854]; metal ion binding [GO:0046872]
P07648	RecBCD enzyme subunit RecC (EC 3.1.11.5) (Exodeoxyribonuclease V 125 kDa polypeptide) (Exodeoxyribonuclease V gamma chain) (Exonuclease V subunit RecC) (ExoV subunit RecC)	recC	5	clearance of foreign intracellular DNA [GO:0044355]; DNA recombination [GO:0006310]; double-strand break repair [GO:0006302]	ATP binding [GO:0005524]; ATP-dependent DNA helicase activity [GO:0004003]; DNA binding [GO:0003677]; endonuclease activity [GO:0004519]; exodeoxyribonuclease V activity [GO:0008854]
P04993	RecBCD enzyme subunit RecD (EC 3.1.11.5) (Exodeoxyribonuclease V 67 kDa polypeptide) (Exodeoxyribonuclease V alpha chain) (Exonuclease V subunit RecD) (ExoV subunit RecD) (Helicase/nuclease RecBCD subunit RecD)	recD	7	cellular response to DNA damage stimulus [GO:0006974]; DNA recombination [GO:0006310]; double-strand break repair [GO:0006302]	ATP binding [GO:0005524]; DNA binding [GO:0003677]; endonuclease activity [GO:0004519]; exodeoxyribonuclease V activity [GO:0008854]; helicase activity [GO:0004386]; single-stranded DNA-dependent ATPase activity [GO:0043142]
P21893	Single-stranded-DNA-specific exonuclease RecJ (EC 3.1.-.-)	recJ	5	DNA recombination [GO:0006310]; DNA repair [GO:0006281]	5'-3' exonuclease activity [GO:0008409]; nucleic acid binding [GO:0003676]
P05824	DNA repair protein RecN (Recombination protein N)	recN	3	cellular response to DNA damage stimulus [GO:0006974]; double-strand break repair [GO:0006302]; double-strand break repair via homologous recombination [GO:0000724]; SOS response [GO:0009432]	ATP binding [GO:0005524]
P33596	Regulatory protein RecX (Protein OraA)	recX	5	cellular response to DNA damage stimulus [GO:0006974]; DNA repair [GO:0006281]; negative regulation of catalytic activity [GO:0043086]; regulation of DNA repair [GO:0006282]; SOS response [GO:0009432]	enzyme binding [GO:0019899]
P0AG20	GTP pyrophosphokinase (EC 2.7.6.5) ((p)ppGpp synthase) (ATP:GTP 3'-pyrophosphotransferase) (ppGpp synthase I)	relA	5	guanosine tetraphosphate biosynthetic process [GO:0015970]; guanosine tetraphosphate metabolic process [GO:0015969]; nucleobase-containing small molecule interconversion [GO:0015949]; response to starvation [GO:0042594]	amino acid binding [GO:0016597]; ATP binding [GO:0005524]; GTP binding [GO:0005525]; GTP diphosphokinase activity [GO:0008728]; guanosine-3',5'-bis(diphosphate) 3'-diphosphatase activity [GO:0008893]; kinase activity [GO:0016301]
P66032	3,4-dihydroxy-2-butanone 4-phosphate synthase (DHBP synthase) (EC 4.1.99.12)	ribB	6	riboflavin biosynthetic process [GO:0009231]	3,4-dihydroxy-2-butanone-4-phosphate synthase activity [GO:0008686]; metal ion binding [GO:0046872]
P0A7X6	Ribosome maturation factor RimM (21K)	rimM	3	maturation of SSU-rRNA [GO:0030490]; ribosomal small subunit assembly [GO:0000028]	ribosome binding [GO:0043022]
P0A8A8	Ribosome maturation factor RimP	rimP	6	ribosomal small subunit assembly [GO:0000028]; ribosomal small subunit biogenesis [GO:0042274]; translation [GO:0006412]
P63177	23S rRNA (guanosine-2'-O-)-methyltransferase RlmB (EC 2.1.1.185) (23S rRNA (guanosine2251 2'-O)-methyltransferase) (23S rRNA Gm2251 2'-O-methyltransferase)	rlmB	35	enzyme-directed rRNA 2'-O-methylation [GO:0000453]	RNA binding [GO:0003723]; rRNA (guanosine-2'-O-)-methyltransferase activity [GO:0070039]
P55135	23S rRNA (uracil(1939)-C(5))-methyltransferase RlmD (EC 2.1.1.190) (23S rRNA(m5U1939)-methyltransferase)	rlmD	5	rRNA base methylation [GO:0070475]	4 iron, 4 sulfur cluster binding [GO:0051539]; metal ion binding [GO:0046872]; RNA binding [GO:0003723]; rRNA (uridine-C5-)-methyltransferase activity [GO:0070041]
P0C0R7	Ribosomal RNA large subunit methyltransferase E (EC 2.1.1.166) (23S rRNA Um2552 methyltransferase) (Cell division protein FtsJ) (rRNA (uridine-2'-O-)-methyltransferase)	rlmE	6	enzyme-directed rRNA 2'-O-methylation [GO:0000453]; ribosomal large subunit assembly [GO:0000027]	rRNA (uridine-2'-O-)-methyltransferase activity [GO:0008650]
P42596	Ribosomal RNA large subunit methyltransferase G (EC 2.1.1.174) (23S rRNA m2G1835 methyltransferase) (rRNA (guanine-N(2)-)-methyltransferase RlmG)	rlmG	6	rRNA base methylation [GO:0070475]	23S rRNA (guanine(1835)-N(2))-methyltransferase activity [GO:0052916]; nucleic acid binding [GO:0003676]
P0ADR6	Ribosomal RNA large subunit methyltransferase M (EC 2.1.1.186) (23S rRNA (cytidine2498-2'-O)-methyltransferase) (23S rRNA 2'-O-ribose methyltransferase RlmM)	rlmM	5	enzyme-directed rRNA 2'-O-methylation [GO:0000453]	rRNA (cytosine-2'-O-)-methyltransferase activity [GO:0070677]
P0AA37	Ribosomal large subunit pseudouridine synthase A (EC 5.4.99.28) (EC 5.4.99.29) (23S rRNA pseudouridine(746) synthase) (rRNA pseudouridylate synthase A) (rRNA-uridine isomerase A) (tRNA pseudouridine(32) synthase)	rluA	5	enzyme-directed rRNA pseudouridine synthesis [GO:0000455]; pseudouridine synthesis [GO:0001522]; RNA modification [GO:0009451]; rRNA processing [GO:0006364]; rRNA pseudouridine synthesis [GO:0031118]; tRNA processing [GO:0008033]; tRNA pseudouridine synthesis [GO:0031119]	pseudouridine synthase activity [GO:0009982]; RNA binding [GO:0003723]
P65836	Ribosomal large subunit pseudouridine synthase D (EC 5.4.99.23) (23S rRNA pseudouridine(1911/1915/1917) synthase) (rRNA pseudouridylate synthase D) (rRNA-uridine isomerase D)	rluD	3	enzyme-directed rRNA pseudouridine synthesis [GO:0000455]	pseudouridine synthase activity [GO:0009982]; RNA binding [GO:0003723]
P32684	23S rRNA pseudouridine(2604) synthase (EC 5.4.99.21) (Ribosomal large subunit pseudouridine synthase F) (rRNA pseudouridylate synthase F) (rRNA-uridine isomerase F)	rluF	7	enzyme-directed rRNA pseudouridine synthesis [GO:0000455]	pseudouridine synthase activity [GO:0009982]; RNA binding [GO:0003723]
P10442	Ribonuclease HII (RNase HII) (EC 3.1.26.4)	rnhB	4	DNA replication, removal of RNA primer [GO:0043137]; mismatch repair [GO:0006298]	metal ion binding [GO:0046872]; RNA binding [GO:0003723]; RNA-DNA hybrid ribonuclease activity [GO:0004523]
P21499	Ribonuclease R (RNase R) (EC 3.1.13.1) (Protein VacB)	rnr	33	mRNA catabolic process [GO:0006402]; ncRNA processing [GO:0034470]; pathogenesis [GO:0009405]; response to cold [GO:0009409]; rRNA processing [GO:0006364]	3'-5'-exoribonuclease activity [GO:0000175]; 3'-5' RNA helicase activity [GO:0034458]; exoribonuclease activity, producing 5'-phosphomonoesters [GO:0016896]; exoribonuclease II activity [GO:0008859]; ribonuclease activity [GO:0004540]; ribonuclease R activity [GO:0008997]; RNA binding [GO:0003723]
P0A7Z0	Ribose-5-phosphate isomerase A (EC 5.3.1.6) (Phosphoriboisomerase A) (PRI)	rpiA	5	D-ribose metabolic process [GO:0006014]; pentose-phosphate shunt, non-oxidative branch [GO:0009052]	ribose-5-phosphate isomerase activity [GO:0004751]
P0A7R1	50S ribosomal protein L9	rplI	27	translation [GO:0006412]	large ribosomal subunit rRNA binding [GO:0070180]; structural constituent of ribosome [GO:0003735]
Q1R6A9	50S ribosomal protein L13	rplM	6	translation [GO:0006412]	structural constituent of ribosome [GO:0003735]
P0A7K6	50S ribosomal protein L19	rplS	3	translation [GO:0006412]	rRNA binding [GO:0019843]; structural constituent of ribosome [GO:0003735]
P0AG48	50S ribosomal protein L21	rplU	6	translation [GO:0006412]	rRNA binding [GO:0019843]; structural constituent of ribosome [GO:0003735]
P0A7L8	50S ribosomal protein L27	rpmA	6	translation [GO:0006412]	rRNA binding [GO:0019843]; structural constituent of ribosome [GO:0003735]; tRNA binding [GO:0000049]
P00579	RNA polymerase sigma factor RpoD (Sigma-70)	rpoD	6	DNA-templated transcription, initiation [GO:0006352]; response to heat [GO:0009408]	DNA binding [GO:0003677]; sigma factor activity [GO:0016987]; transcription factor activity, sequence-specific DNA binding [GO:0003700]
P0A171	RNA polymerase sigma-54 factor	rpoN	6	DNA-templated transcription, initiation [GO:0006352]	DNA binding [GO:0003677]; DNA-directed RNA polymerase activity [GO:0003899]; identical protein binding [GO:0042802]; sigma factor activity [GO:0016987]; transcription factor activity, sequence-specific DNA binding [GO:0003700]
P13445	RNA polymerase sigma factor RpoS (Sigma S) (Sigma-38)	rpoS	5	transcription initiation from bacterial-type RNA polymerase promoter [GO:0001123]	bacterial-type RNA polymerase core enzyme binding [GO:0001000]; DNA binding [GO:0003677]; sigma factor activity [GO:0016987]; transcription factor activity, sequence-specific DNA binding [GO:0003700]
P0A776	RNA pyrophosphohydrolase (EC 3.6.1.-) ((Di)nucleoside polyphosphate hydrolase) (Ap5A pyrophosphatase)	rppH	5	mRNA catabolic process [GO:0006402]; RNA destabilization [GO:0050779]	hydrolase activity, acting on acid anhydrides, in phosphorus-containing anhydrides [GO:0016818]; RNA pyrophosphohydrolase activity [GO:0034353]
P0A7V0	30S ribosomal protein S2	rpsB	4	translation [GO:0006412]	structural constituent of ribosome [GO:0003735]; zinc ion binding [GO:0008270]
P02358	30S ribosomal protein S6 [Cleaved into: 30S ribosomal protein S6, fully modified isoform; 30S ribosomal protein S6, non-modified isoform]	rpsF	27	translation [GO:0006412]	mRNA 5'-UTR binding [GO:0048027]; small ribosomal subunit rRNA binding [GO:0070181]; structural constituent of ribosome [GO:0003735]
P66643	30S ribosomal protein S9	rpsI	6	maturation of SSU-rRNA from tricistronic rRNA transcript (SSU-rRNA, 5.8S rRNA, LSU-rRNA) [GO:0000462]; translation [GO:0006412]	structural constituent of ribosome [GO:0003735]
P0ADZ4	30S ribosomal protein S15	rpsO	6	mRNA polyadenylation [GO:0006378]; regulation of translation [GO:0006417]; translation [GO:0006412]	rRNA binding [GO:0019843]; structural constituent of ribosome [GO:0003735]
P0A7T3	30S ribosomal protein S16	rpsP	3	ribosomal small subunit assembly [GO:0000028]; translation [GO:0006412]	endodeoxyribonuclease activity [GO:0004520]; structural constituent of ribosome [GO:0003735]; structure-specific DNA binding [GO:0043566]
P0A7T7	30S ribosomal protein S18	rpsR	27	translation [GO:0006412]	mRNA 5'-UTR binding [GO:0048027]; small ribosomal subunit rRNA binding [GO:0070181]; structural constituent of ribosome [GO:0003735]
P68679	30S ribosomal protein S21	rpsU	6	translation [GO:0006412]	structural constituent of ribosome [GO:0003735]
P0AEH1	Regulator of sigma-E protease RseP (EC 3.4.24.-) (S2P endopeptidase) (Site-2 protease RseP) (S2P protease RseP) (Site-2-type intramembrane protease)	rseP	4		anti-sigma factor antagonist activity [GO:0043856]; antisigma factor binding [GO:0045152]; metal ion binding [GO:0046872]; metalloendopeptidase activity [GO:0004222]
Q8ZKB0	Small ribosomal subunit biogenesis GTPase RsgA (EC 3.6.1.-)	rsgA	33		GTPase activity [GO:0003924]; GTP binding [GO:0005525]; metal ion binding [GO:0046872]
P06992	Ribosomal RNA small subunit methyltransferase A (EC 2.1.1.182) (16S rRNA (adenine(1518)-N(6)/adenine(1519)-N(6))-dimethyltransferase) (16S rRNA dimethyladenosine transferase) (16S rRNA dimethylase) (High level kasugamycin resistance protein KsgA) (Kasugamycin dimethyltransferase) (S-adenosylmethionine-6-N', N'-adenosyl(rRNA) dimethyltransferase)	rsmA	5	response to antibiotic [GO:0046677]; ribosomal small subunit assembly [GO:0000028]; rRNA base methylation [GO:0070475]; rRNA processing [GO:0006364]	16S rRNA (adenine(1518)-N(6)/adenine(1519)-N(6))-dimethyltransferase activity [GO:0052908]; double-stranded DNA binding [GO:0003690]; mRNA binding [GO:0003729]; rRNA (adenine-N6,N6-)-dimethyltransferase activity [GO:0000179]; rRNA binding [GO:0019843]
P0AGL7	Ribosomal RNA small subunit methyltransferase E (EC 2.1.1.193) (16S rRNA m3U1498 methyltransferase)	rsmE	5	rRNA base methylation [GO:0070475]	rRNA (uridine-N3-)-methyltransferase activity [GO:0070042]
P60390	Ribosomal RNA small subunit methyltransferase H (EC 2.1.1.199) (16S rRNA m(4)C1402 methyltransferase) (rRNA (cytosine-N(4)-)-methyltransferase RsmH)	rsmH	5	rRNA base methylation [GO:0070475]	rRNA (cytosine-N4-)-methyltransferase activity [GO:0071424]
P67087	Ribosomal RNA small subunit methyltransferase I (EC 2.1.1.198) (16S rRNA 2'-O-ribose C1402 methyltransferase) (rRNA (cytidine-2'-O-)-methyltransferase RsmI)	rsmI	6	enzyme-directed rRNA 2'-O-methylation [GO:0000453]	rRNA (cytosine-2'-O-)-methyltransferase activity [GO:0070677]
P30744	L-serine dehydratase 2 (SDH 2) (EC 4.3.1.17) (L-serine deaminase 2) (L-SD2)	sdaB	5	gluconeogenesis [GO:0006094]; L-serine catabolic process [GO:0006565]	4 iron, 4 sulfur cluster binding [GO:0051539]; L-serine ammonia-lyase activity [GO:0003941]; metal ion binding [GO:0046872]
P0AAD6	Serine transporter	sdaC	5		transporter activity [GO:0005215]
P0AG99	Protein-export membrane protein SecG (P12) (Preprotein translocase band 1 subunit)	secG	6	intracellular protein transmembrane transport [GO:0065002]; intracellular protein transport [GO:0006886]; protein secretion [GO:0009306]; protein transport by the Sec complex [GO:0043952]	P-P-bond-hydrolysis-driven protein transmembrane transporter activity [GO:0015450]
P62395	Secretion monitor	secM	5	regulation of translation [GO:0006417]	translation regulator activity [GO:0045182]
P0A9T0	D-3-phosphoglycerate dehydrogenase (PGDH) (EC 1.1.1.95)	serA	5	L-serine biosynthetic process [GO:0006564]	2-hydroxyglutarate dehydrogenase activity [GO:0047545]; identical protein binding [GO:0042802]; NAD binding [GO:0051287]; phosphoglycerate dehydrogenase activity [GO:0004617]; serine binding [GO:0070905]
P0A823	Sugar fermentation stimulation protein A	sfsA	5	positive regulation of transcription, DNA-templated [GO:0045893]	DNA binding [GO:0003677]
P33595	HTH-type transcriptional regulator SgrR	sgrR	6	negative regulation of transcription, DNA-templated [GO:0045892]; positive regulation of transcription, DNA-templated [GO:0045893]; transcription, DNA-templated [GO:0006351]	bacterial-type RNA polymerase regulatory region sequence-specific DNA binding [GO:0000984]; peptide transporter activity [GO:0015197]
C1P5Z7	Putative inhibitor of glucose uptake transporter SgrT	sgrT	5	negative regulation of glucose import [GO:0046325]; phosphoenolpyruvate-dependent sugar phosphotransferase system [GO:0009401]	enzyme inhibitor activity [GO:0004857]
P44543	Sialic acid TRAP transporter permease protein SiaT (N-acetylneuraminic acid permease) (N-acetylneuraminic acid transporter) (Neu5Ac permease)	siaT	8	carbohydrate transmembrane transport [GO:0034219]	substrate-specific transmembrane transporter activity [GO:0022891]
P69066	Chaperone protein SicA (Salmonella invasin chaperone)	sicA	5	pathogenesis [GO:0009405]; regulation of transcription, DNA-templated [GO:0006355]; response to stress [GO:0006950]; transcription, DNA-templated [GO:0006351]
P0CL16	Chaperone protein sicP	sicP	5	pathogenesis [GO:0009405]; regulation of protein secretion [GO:0050708]
P9WGH5	ECF RNA polymerase sigma factor SigL (ECF sigma factor SigL) (Alternative RNA polymerase sigma factor SigL) (RNA polymerase sigma-L factor) (Sigma-L factor)	sigL	41	DNA-templated transcription, initiation [GO:0006352]; pathogenesis [GO:0009405]; regulation of transcription, DNA-templated [GO:0006355]	DNA binding [GO:0003677]; sigma factor activity [GO:0016987]; transcription factor activity, sequence-specific DNA binding [GO:0003700]
P9WGH4	ECF RNA polymerase sigma factor SigL (ECF sigma factor SigL) (Alternative RNA polymerase sigma factor SigL) (RNA polymerase sigma-L factor) (Sigma-L factor)	sigL	41	DNA-templated transcription, initiation [GO:0006352]; pathogenesis [GO:0009405]	DNA binding [GO:0003677]; sigma factor activity [GO:0016987]; transcription factor activity, sequence-specific DNA binding [GO:0003700]
Q9Z4N3	Silver-binding protein SilE	silE	83		metal ion binding [GO:0046872]
Q9ZHC7	Silver exporting P-type ATPase (EC 3.6.3.53)	silP	44		ATP binding [GO:0005524]; metal ion binding [GO:0046872]; silver-exporting ATPase activity [GO:0015445]
P0CL52	Cell invasion protein SipA (Effector protein SipA)	sipA	5	pathogenesis [GO:0009405]
Q56019	Cell invasion protein SipB (Effector protein SipB)	sipB	5	establishment of protein localization to Golgi [GO:0072600]; pathogenesis [GO:0009405]
P0CL47	Cell invasion protein SipC (Effector protein SipC)	sipC	5	pathogenesis [GO:0009405]
Q56026	Cell invasion protein SipD (Salmonella invasion protein D)	sipD	5	pathogenesis [GO:0009405]
P0A1Z2	Chaperone protein Skp (Cationic 16 kDa outer membrane protein) (Outer membrane protein OmpH)	skp	4
P13421	Fimbria A protein	smfA	4	cell adhesion [GO:0007155]
P0A832	SsrA-binding protein (Small protein B)	smpB	3	trans-translation-dependent protein tagging [GO:0070930]	RNA binding [GO:0003723]
P40722	Secreted effector protein SopD (Salmonella outer protein D)	sopD	5	pathogenesis [GO:0009405]; protein secretion by the type III secretion system [GO:0030254]
P0ACS2	Redox-sensitive transcriptional activator SoxR	soxR	25	regulation of transcription, DNA-templated [GO:0006355]; response to oxidative stress [GO:0006979]; transcription, DNA-templated [GO:0006351]	2 iron, 2 sulfur cluster binding [GO:0051537]; DNA binding [GO:0003677]; metal ion binding [GO:0046872]
P0A9E2	Regulatory protein SoxS	soxS	27	regulation of transcription, DNA-templated [GO:0006355]; transcription, DNA-templated [GO:0006351]	bacterial-type RNA polymerase core promoter proximal region sequence-specific DNA binding [GO:0000986]; bacterial-type RNA polymerase holo enzyme binding [GO:0001108]; transcription factor activity, sequence-specific DNA binding [GO:0003700]
P0A1N0	Surface presentation of antigens protein SpaK (Class 1B type III secretion system chaperone SpaK) (Invasion protein InvB)	spaK	5	pathogenesis [GO:0009405]
P0A1B9	Probable ATP synthase SpaL (EC 3.6.3.14) (Invasion protein InvC)	spaL	5	ATP biosynthetic process [GO:0006754]; bacterial-type flagellum assembly [GO:0044780]; pathogenesis [GO:0009405]; protein secretion by the type III secretion system [GO:0030254]; proton transport [GO:0015992]	ATPase activity [GO:0016887]; ATP binding [GO:0005524]
P40702	Surface presentation of antigens protein SpaS	spaS	5	pathogenesis [GO:0009405]; protein secretion [GO:0009306]
P21170	Biosynthetic arginine decarboxylase (ADC) (EC 4.1.1.19)	speA	5	arginine catabolic process [GO:0006527]; putrescine biosynthetic process [GO:0009446]; putrescine biosynthetic process from arginine [GO:0033388]; spermidine biosynthetic process [GO:0008295]	arginine decarboxylase activity [GO:0008792]; metal ion binding [GO:0046872]
P60651	Agmatinase (EC 3.5.3.11) (Agmatine ureohydrolase) (AUH)	speB	5	putrescine biosynthetic process [GO:0009446]; putrescine biosynthetic process from arginine [GO:0033388]; spermidine biosynthetic process [GO:0008295]	agmatinase activity [GO:0008783]; manganese ion binding [GO:0030145]
P21169	Constitutive ornithine decarboxylase (EC 4.1.1.17)	speC	5	putrescine biosynthetic process from ornithine [GO:0033387]; spermidine biosynthetic process [GO:0008295]	ornithine decarboxylase activity [GO:0004586]; pyridoxal phosphate binding [GO:0030170]
P0A7F6	S-adenosylmethionine decarboxylase proenzyme (AdoMetDC) (SAMDC) (EC 4.1.1.50) [Cleaved into: S-adenosylmethionine decarboxylase beta chain; S-adenosylmethionine decarboxylase alpha chain]	speD	5	S-adenosylmethioninamine biosynthetic process [GO:0006557]; spermidine biosynthetic process [GO:0008295]	adenosylmethionine decarboxylase activity [GO:0004014]
P09158	Polyamine aminopropyltransferase (Cadaverine aminopropyltransferase) (EC 2.5.1.-) (Putrescine aminopropyltransferase) (PAPT) (Spermidine aminopropyltransferase) (EC 2.5.1.79) (Spermidine synthase) (SPDS) (SPDSY) (EC 2.5.1.16) (Spermine synthase) (EC 2.5.1.22) (Thermospermine synthase)	speE	5	spermidine biosynthetic process [GO:0008295]	cadaverine aminopropyltransferase activity [GO:0043918]; spermidine synthase activity [GO:0004766]; spermine synthase activity [GO:0016768]; thermospermine synthase activity [GO:0010487]
P74873	Secreted effector protein SptP [Includes: GTPase-activating protein (GAP); Tyrosine-protein phosphatase (EC 3.1.3.48)]	sptP	5	pathogenesis [GO:0009405]	GTPase activator activity [GO:0005096]; protein tyrosine phosphatase activity [GO:0004725]
P56579	PTS system glucitol/sorbitol-specific EIIC component (EIIC-Gut) (Glucitol/sorbitol permease IIC component)	srlA	6	phosphoenolpyruvate-dependent sugar phosphotransferase system [GO:0009401]
P05707	Sorbitol-6-phosphate 2-dehydrogenase (EC 1.1.1.140) (Glucitol-6-phosphate dehydrogenase) (Ketosephosphate reductase)	srlD	5	sorbitol catabolic process [GO:0006062]	sorbitol-6-phosphate 2-dehydrogenase activity [GO:0009010]
P56580	PTS system glucitol/sorbitol-specific EIIB component (EC 2.7.1.198) (EII-Gut) (Enzyme II-Gut) (Glucitol/sorbitol-specific phosphotransferase enzyme IIB component)	srlE	6	phosphoenolpyruvate-dependent sugar phosphotransferase system [GO:0009401]	kinase activity [GO:0016301]; protein-N(PI)-phosphohistidine-sugar phosphotransferase activity [GO:0008982]; protein-phosphocysteine-sugar phosphotransferase activity [GO:0090563]
P15082	Glucitol operon repressor	srlR	18	negative regulation of transcription, DNA-templated [GO:0045892]; phosphoenolpyruvate-dependent sugar phosphotransferase system [GO:0009401]; transcription, DNA-templated [GO:0006351]	DNA binding [GO:0003677]; transcription factor activity, sequence-specific DNA binding [GO:0003700]
P0AGE0	Single-stranded DNA-binding protein (SSB) (Helix-destabilizing protein)	ssb	56	DNA replication [GO:0006260]; mismatch repair [GO:0006298]; positive regulation of catalytic activity [GO:0043085]; recombinational repair [GO:0000725]; SOS response [GO:0009432]	enzyme activator activity [GO:0008047]; identical protein binding [GO:0042802]; single-stranded DNA binding [GO:0003697]
P0ACA3	Stringent starvation protein A	sspA	6	glutathione metabolic process [GO:0006749]; positive regulation of transcription, DNA-templated [GO:0045893]; response to starvation [GO:0042594]	glutathione transferase activity [GO:0004364]
P0AFZ3	Stringent starvation protein B (Adapter protein SspB) (Specificity-enhancing factor SspB)	sspB	6	positive regulation of protein catabolic process [GO:0045732]
P0AGE4	Serine/threonine transporter SstT (Na(+)/serine-threonine symporter)	sstT	6	amino acid transport [GO:0006865]; serine transport [GO:0032329]; threonine transport [GO:0015826]	neutral amino acid:sodium symporter activity [GO:0005295]; neutral amino acid transmembrane transporter activity [GO:0015175]
O34739	Serine/threonine exchanger SteT	steT	7		antiporter activity [GO:0015297]; L-amino acid transmembrane transporter activity [GO:0015179]
P0ACG3	DNA-binding protein StpA (H-NS homolog StpA)	stpA	6	regulation of transcription, DNA-templated [GO:0006355]	DNA binding [GO:0003677]; identical protein binding [GO:0042802]
O69279	Quaternary ammonium compound-resistance protein SugE	sugE	33	transport [GO:0006810]
P0ABZ6	Chaperone SurA (Peptidyl-prolyl cis-trans isomerase SurA) (PPIase SurA) (EC 5.2.1.8) (Rotamase SurA) (Survival protein A)	surA	5	chaperone mediated protein folding requiring cofactor [GO:0051085]; Gram-negative-bacterium-type cell outer membrane assembly [GO:0043165]; maintenance of stationary phase [GO:0060274]; protein folding [GO:0006457]; protein stabilization [GO:0050821]; protein transport [GO:0015031]; single-species biofilm formation [GO:0044010]	peptide binding [GO:0042277]; peptidyl-prolyl cis-trans isomerase activity [GO:0003755]; unfolded protein binding [GO:0051082]
P66881	5'/3'-nucleotidase SurE (EC 3.1.3.5) (EC 3.1.3.6) (Exopolyphosphatase) (EC 3.6.1.11) (Nucleoside monophosphate phosphohydrolase)	surE	5		3'-nucleotidase activity [GO:0008254]; 5'-nucleotidase activity [GO:0008253]; exopolyphosphatase activity [GO:0004309]; metal ion binding [GO:0046872]; nucleotide binding [GO:0000166]
P0AF96	Toxin-antitoxin biofilm protein TabA	tabA	14	single-species biofilm formation [GO:0044010]
Q46927	tRNA threonylcarbamoyladenosine dehydratase (EC 6.1.-.-) (t(6)A37 dehydratase)	tcdA	5	cyclic threonylcarbamoyladenosine biosynthetic process [GO:0061504]	ATP binding [GO:0005524]; potassium ion binding [GO:0030955]; small protein activating enzyme activity [GO:0008641]; sodium ion binding [GO:0031402]; tRNA threonylcarbamoyladenosine dehydratase [GO:0061503]
P0CL17	Transcriptional regulatory protein tctD	tctD	5	phosphorelay signal transduction system [GO:0000160]; regulation of transcription, DNA-templated [GO:0006355]; transcription, DNA-templated [GO:0006351]	DNA binding [GO:0003677]
P11954	L-threonine dehydratase catabolic TdcB (EC 4.3.1.19) (L-serine dehydratase) (EC 4.3.1.17) (Threonine deaminase)	tdcB	6	L-serine catabolic process [GO:0006565]; L-threonine catabolic process to propionate [GO:0070689]; threonine catabolic process [GO:0006567]	L-serine ammonia-lyase activity [GO:0003941]; L-threonine ammonia-lyase activity [GO:0004794]; nucleotide binding [GO:0000166]; pyridoxal phosphate binding [GO:0030170]
P0AAD8	Threonine/serine transporter TdcC (H(+)/threonine-serine symporter)	tdcC	6	amino acid transport [GO:0006865]; L-serine transport [GO:0015825]; threonine transport [GO:0015826]	L-serine transmembrane transporter activity [GO:0015194]; L-threonine transmembrane transporter activity [GO:0015195]; solute:proton symporter activity [GO:0015295]; threonine efflux transmembrane transporter activity [GO:0015565]
O06961	Propionate kinase (EC 2.7.2.15)	tdcD	6	L-threonine catabolic process to propionate [GO:0070689]	ATP binding [GO:0005524]; metal ion binding [GO:0046872]; propionate kinase activity [GO:0008980]
P42632	PFL-like enzyme TdcE (Keto-acid formate acetyltransferase) (Keto-acid formate-lyase) (Ketobutyrate formate-lyase) (KFL) (EC 2.3.1.-) (Pyruvate formate-lyase) (PFL) (EC 2.3.1.54)	tdcE	6	carbohydrate metabolic process [GO:0005975]; L-threonine catabolic process to propionate [GO:0070689]; threonine catabolic process [GO:0006567]	2-ketobutyrate formate-lyase activity [GO:0043875]; formate C-acetyltransferase activity [GO:0008861]
P42630	L-serine dehydratase TdcG (SDH) (EC 4.3.1.17) (L-serine deaminase)	tdcG	6	cellular amino acid catabolic process [GO:0009063]; gluconeogenesis [GO:0006094]; L-threonine catabolic process to propionate [GO:0070689]	4 iron, 4 sulfur cluster binding [GO:0051539]; L-serine ammonia-lyase activity [GO:0003941]; metal ion binding [GO:0046872]
P02980	Tetracycline resistance protein, class B (TetA(B)) (Metal-tetracycline/H(+) antiporter)	tetA	6	response to antibiotic [GO:0046677]	antiporter activity [GO:0015297]
P28815	Transposon Tn10 TetC protein (ORFL)	tetC	4	regulation of transcription, DNA-templated [GO:0006355]; transcription, DNA-templated [GO:0006351]	DNA binding [GO:0003677]
P04483	Tetracycline repressor protein class B from transposon Tn10	tetR	4	negative regulation of transcription, DNA-templated [GO:0045892]; response to antibiotic [GO:0046677]; transcription, DNA-templated [GO:0006351]	DNA binding [GO:0003677]; metal ion binding [GO:0046872]
P31550	Thiamine-binding periplasmic protein	thiB	5		ATP binding [GO:0005524]; thiamine binding [GO:0030975]; thiamine transmembrane transporter activity [GO:0015234]; thiamine-transporting ATPase activity [GO:0048502]
Q8ZRV2	Thiamine import ATP-binding protein ThiQ (EC 3.6.3.-)	thiQ	5		ATPase activity, coupled to transmembrane movement of substances [GO:0042626]; ATP binding [GO:0005524]
P45359	Acetyl-CoA acetyltransferase (EC 2.3.1.9) (Acetoacetyl-CoA thiolase)	thlA	5	metabolic process [GO:0008152]	acetyl-CoA C-acetyltransferase activity [GO:0003985]
P0A884	Thymidylate synthase (TS) (TSase) (EC 2.1.1.45)	thyA	5	dTMP biosynthetic process [GO:0006231]; dTTP biosynthetic process [GO:0006235]; regulation of translation [GO:0006417]	RNA binding [GO:0003723]; thymidylate synthase activity [GO:0004799]
P52097	tRNA(Ile)-lysidine synthase (EC 6.3.4.19) (tRNA(Ile)-2-lysyl-cytidine synthase) (tRNA(Ile)-lysidine synthetase)	tilS	4	tRNA modification [GO:0006400]; wobble base lysidine biosynthesis [GO:0002136]	ATP binding [GO:0005524]; identical protein binding [GO:0042802]; tRNA(Ile)-lysidine synthase activity [GO:0032267]
P27302	Transketolase 1 (TK 1) (EC 2.2.1.1)	tktA	6	pentose-phosphate shunt, non-oxidative branch [GO:0009052]	manganese ion binding [GO:0030145]; thiamine pyrophosphate binding [GO:0030976]; transketolase activity [GO:0004802]
Q68W10	Hemolysin C	tlyC	3	hemolysis in other organism [GO:0044179]; pathogenesis [GO:0009405]	flavin adenine dinucleotide binding [GO:0050660]; oxidoreductase activity, acting on CH-OH group of donors [GO:0016614]
Q54001	Outer membrane protein TolC (Multidrug efflux pump subunit TolC)	tolC	21	pathogenesis [GO:0009405]; response to antibiotic [GO:0046677]	transporter activity [GO:0005215]
Q9K2Y1	Outer membrane protein TolC (Multidrug efflux pump subunit TolC)	tolC	21	pathogenesis [GO:0009405]; protein secretion [GO:0009306]; response to antibiotic [GO:0046677]	transporter activity [GO:0005215]
P14294	DNA topoisomerase 3 (EC 5.99.1.2) (DNA topoisomerase III)	topB	43	chromosome separation [GO:0051304]; DNA recombination [GO:0006310]; DNA topological change [GO:0006265]	DNA binding [GO:0003677]; DNA topoisomerase type I activity [GO:0003917]; metal ion binding [GO:0046872]
P27189	DNA primase TraC (EC 2.7.7.-) (Replication primase)	traC	42	DNA replication [GO:0006260]	DNA-directed RNA polymerase activity [GO:0003899]
P05704	Methyl-accepting chemotaxis protein III (MCP-III) (Ribose and galactose chemoreceptor protein)	trg	13	chemotaxis [GO:0006935]; signal transduction [GO:0007165]	transmembrane signaling receptor activity [GO:0004888]
P0A8I5	tRNA (guanine-N(7)-)-methyltransferase (EC 2.1.1.33) (tRNA (guanine(46)-N(7))-methyltransferase) (tRNA(m7G46)-methyltransferase)	trmB	5	RNA (guanine-N7)-methylation [GO:0036265]; tRNA methylation [GO:0030488]	tRNA (guanine-N7-)-methyltransferase activity [GO:0008176]
P0A873	tRNA (guanine-N(1)-)-methyltransferase (EC 2.1.1.228) (M1G-methyltransferase) (tRNA [GM37] methyltransferase)	trmD	3	tRNA methylation [GO:0030488]; tRNA N1-guanine methylation [GO:0002939]	2-C-methyl-D-erythritol 2,4-cyclodiphosphate synthase activity [GO:0008685]; identical protein binding [GO:0042802]; magnesium ion binding [GO:0000287]; tRNA (guanine(37)-N(1))-methyltransferase activity [GO:0052906]; tRNA (guanine-N1-)-methyltransferase activity [GO:0009019]
P60340	tRNA pseudouridine synthase B (EC 5.4.99.25) (Protein P35) (tRNA pseudouridine(55) synthase) (Psi55 synthase) (tRNA pseudouridylate synthase) (tRNA-uridine isomerase)	truB	6	mRNA pseudouridine synthesis [GO:1990481]; pseudouridine synthesis [GO:0001522]; tRNA modification [GO:0006400]	pseudouridine synthase activity [GO:0009982]; RNA binding [GO:0003723]
P0AA41	tRNA pseudouridine synthase C (EC 5.4.99.26) (tRNA pseudouridine(65) synthase) (tRNA pseudouridylate synthase C) (tRNA-uridine isomerase C)	truC	5	RNA modification [GO:0009451]; tRNA metabolic process [GO:0006399]; tRNA processing [GO:0008033]; tRNA pseudouridine synthesis [GO:0031119]	pseudouridine synthase activity [GO:0009982]; RNA binding [GO:0003723]
Q57261	tRNA pseudouridine synthase D (EC 5.4.99.27) (tRNA pseudouridine(13) synthase) (tRNA pseudouridylate synthase D) (tRNA-uridine isomerase D)	truD	5	pseudouridine synthesis [GO:0001522]; tRNA processing [GO:0008033]	pseudouridine synthase activity [GO:0009982]; RNA binding [GO:0003723]
P28634	tRNA (adenine(37)-N6)-methyltransferase (EC 2.1.1.-) (tRNA (m6t6A37) methyltransferase) (tRNA methyltransferase O)	trmO	1	tRNA methylation [GO:0030488]	tRNA binding [GO:0000049]; tRNA m6t6A37 methyltransferase activity [GO:0089715]
P05852	tRNA N6-adenosine threonylcarbamoyltransferase (EC 2.3.1.234) (N6-L-threonylcarbamoyladenine synthase) (t(6)A synthase) (t(6)A37 threonylcarbamoyladenosine biosynthesis protein TsaD) (tRNA threonylcarbamoyladenosine biosynthesis protein TsaD)	tsaD	6	tRNA threonylcarbamoyladenosine modification [GO:0002949]	glycoprotein binding [GO:0001948]; identical protein binding [GO:0042802]; iron ion binding [GO:0005506]; magnesium ion binding [GO:0000287]; metalloendopeptidase activity [GO:0004222]; N(6)-L-threonylcarbamoyladenine synthase [GO:0061711]
P0AF67	tRNA threonylcarbamoyladenosine biosynthesis protein TsaE (t(6)A37 threonylcarbamoyladenosine biosynthesis protein TsaE)	tsaE	33	tRNA threonylcarbamoyladenosine modification [GO:0002949]	ADP binding [GO:0043531]; ATPase activity [GO:0016887]; ATP binding [GO:0005524]; identical protein binding [GO:0042802]; metal ion binding [GO:0046872]
P0A6P1	Elongation factor Ts (EF-Ts) (Bacteriophage Q beta RNA-directed RNA polymerase subunit IV)	tsf	4		guanyl-nucleotide exchange factor activity [GO:0005085]; translation elongation factor activity [GO:0003746]; zinc ion binding [GO:0008270]
P07023	T-protein [Includes: Chorismate mutase (CM) (EC 5.4.99.5); Prephenate dehydrogenase (PDH) (EC 1.3.1.12)]	tyrA	3	chorismate metabolic process [GO:0046417]; L-phenylalanine biosynthetic process [GO:0009094]; tyrosine biosynthetic process [GO:0006571]	chorismate mutase activity [GO:0004106]; NAD+ binding [GO:0070403]; prephenate dehydrogenase (NADP+) activity [GO:0004665]; prephenate dehydrogenase activity [GO:0008977]
P04693	Aromatic-amino-acid aminotransferase (ARAT) (AROAT) (EC 2.6.1.57) (Beta-methylphenylalanine transaminase) (EC 2.6.1.107)	tyrB	16	aspartate biosynthetic process [GO:0006532]; leucine biosynthetic process [GO:0009098]; L-phenylalanine biosynthetic process from chorismate via phenylpyruvate [GO:0033585]; tyrosine biosynthetic process from chorismate via 4-hydroxyphenylpyruvate [GO:0019292]	aromatic-amino-acid:2-oxoglutarate aminotransferase activity [GO:0008793]; identical protein binding [GO:0042802]; L-leucine:2-oxoglutarate aminotransferase activity [GO:0050048]; L-phenylalanine:2-oxoglutarate aminotransferase activity [GO:0080130]; L-tyrosine:2-oxoglutarate aminotransferase activity [GO:0004838]; pyridoxal phosphate binding [GO:0030170]
P0AGK1	4-hydroxybenzoate octaprenyltransferase (EC 2.5.1.-) (4-HB polyprenyltransferase)	ubiA	14	ubiquinone biosynthetic process [GO:0006744]	4-hydroxybenzoate octaprenyltransferase activity [GO:0008412]; transferase activity, transferring alkyl or aryl (other than methyl) groups [GO:0016765]
P26602	Chorismate pyruvate-lyase (CL) (CPL) (EC 4.1.3.40)	ubiC	14	ubiquinone biosynthetic process [GO:0006744]	chorismate lyase activity [GO:0008813]
P25534	2-octaprenyl-6-methoxyphenol hydroxylase (EC 1.14.13.-)	ubiH	5	response to light stimulus [GO:0009416]; response to oxidative stress [GO:0006979]; secondary metabolite biosynthetic process [GO:0044550]; ubiquinone biosynthetic process [GO:0006744]	2-octaprenyl-6-methoxyphenol hydroxylase activity [GO:0008681]; FAD binding [GO:0071949]; monooxygenase activity [GO:0004497]; oxidoreductase activity, acting on paired donors, with incorporation or reduction of molecular oxygen, NAD(P)H as one donor, and incorporation of one atom of oxygen [GO:0016709]
P25535	2-octaprenylphenol hydroxylase (EC 1.14.13.-)	ubiI	5	secondary metabolite biosynthetic process [GO:0044550]; ubiquinone biosynthetic process [GO:0006744]	2-octaprenylphenol hydroxylase activity [GO:0019168]; FAD binding [GO:0071949]; monooxygenase activity [GO:0004497]; oxidoreductase activity, acting on paired donors, with incorporation or reduction of molecular oxygen, NAD(P)H as one donor, and incorporation of one atom of oxygen [GO:0016709]
P39301	Ascorbate-specific PTS system EIIC component (Ascorbate-specific permease IIC component UlaA)	ulaA	28	L-ascorbic acid transport [GO:0015882]; phosphoenolpyruvate-dependent sugar phosphotransferase system [GO:0009401]	protein-phosphocysteine-L-ascorbate-phosphotransferase system transporter activity [GO:0090585]
P69822	Ascorbate-specific PTS system EIIB component (EC 2.7.1.194) (Ascorbate-specific phosphotransferase enzyme IIB component)	ulaB	27	L-ascorbic acid transport [GO:0015882]; phosphoenolpyruvate-dependent sugar phosphotransferase system [GO:0009401]	kinase activity [GO:0016301]; protein-N(PI)-phosphohistidine-sugar phosphotransferase activity [GO:0008982]; protein-phosphocysteine-L-ascorbate-phosphotransferase system transporter activity [GO:0090585]
P69820	Ascorbate-specific PTS system EIIA component (EC 2.7.1.194) (Ascorbate-specific phosphotransferase enzyme IIA component)	ulaC	29	L-ascorbic acid transport [GO:0015882]; phosphoenolpyruvate-dependent sugar phosphotransferase system [GO:0009401]	kinase activity [GO:0016301]; protein-phosphocysteine-L-ascorbate-phosphotransferase system transporter activity [GO:0090585]
P39304	3-keto-L-gulonate-6-phosphate decarboxylase UlaD (EC 4.1.1.85) (3-dehydro-L-gulonate-6-phosphate decarboxylase) (KGPDC) (L-ascorbate utilization protein D)	ulaD	27	'de novo' pyrimidine nucleobase biosynthetic process [GO:0006207]; L-ascorbic acid catabolic process [GO:0019854]	3-dehydro-L-gulonate-6-phosphate decarboxylase activity [GO:0033982]; magnesium ion binding [GO:0000287]; orotidine-5'-phosphate decarboxylase activity [GO:0004590]
Q8XDI5	L-ribulose-5-phosphate 3-epimerase UlaE (EC 5.1.3.22) (L-ascorbate utilization protein E) (L-xylulose-5-phosphate 3-epimerase)	ulaE	29	L-ascorbic acid catabolic process [GO:0019854]	intramolecular oxidoreductase activity, interconverting aldoses and ketoses [GO:0016861]; L-ribulose-5-phosphate 3-epimerase activity [GO:0034015]
P39306	L-ribulose-5-phosphate 4-epimerase UlaF (EC 5.1.3.4) (L-ascorbate utilization protein F) (Phosphoribulose isomerase)	ulaF	27	L-ascorbic acid catabolic process [GO:0019854]; L-ascorbic acid metabolic process [GO:0019852]; pentose catabolic process [GO:0019323]	aldehyde-lyase activity [GO:0016832]; L-ribulose-phosphate 4-epimerase activity [GO:0008742]; metal ion binding [GO:0046872]
P39300	Probable L-ascorbate-6-phosphate lactonase UlaG (EC 3.1.1.-) (L-ascorbate utilization protein G)	ulaG	27	L-ascorbic acid catabolic process [GO:0019854]	L-ascorbate 6-phosphate lactonase activity [GO:0035460]; manganese ion binding [GO:0030145]
P0A9W0	HTH-type transcriptional regulator UlaR	ulaR	27	negative regulation of transcription, DNA-templated [GO:0045892]; transcription, DNA-templated [GO:0006351]	DNA binding [GO:0003677]; L-ascorbic acid binding [GO:0031418]; transcription factor activity, sequence-specific DNA binding [GO:0003700]
P60932	Undecaprenyl-diphosphatase (EC 3.6.1.27) (Bacitracin resistance protein) (Undecaprenyl pyrophosphate phosphatase)	uppP	6	cell wall organization [GO:0071555]; dephosphorylation [GO:0016311]; peptidoglycan biosynthetic process [GO:0009252]; regulation of cell shape [GO:0008360]; response to antibiotic [GO:0046677]	undecaprenyl-diphosphatase activity [GO:0050380]
P0A698	UvrABC system protein A (UvrA protein) (Excinuclease ABC subunit A)	uvrA	16	DNA repair [GO:0006281]; nucleotide-excision repair [GO:0006289]; SOS response [GO:0009432]	ATPase activity [GO:0016887]; ATP binding [GO:0005524]; DNA binding [GO:0003677]; excinuclease ABC activity [GO:0009381]; metal ion binding [GO:0046872]
Q8ZM23	Uronate isomerase (EC 5.3.1.12) (Glucuronate isomerase) (Uronic isomerase)	uxaC	7	glucuronate catabolic process [GO:0006064]	glucuronate isomerase activity [GO:0008880]
P24215	Mannonate dehydratase (EC 4.2.1.8) (D-mannonate hydro-lyase)	uxuA	7	cellular response to DNA damage stimulus [GO:0006974]; D-glucuronate catabolic process [GO:0042840]	ferrous iron binding [GO:0008198]; manganese ion binding [GO:0030145]; mannonate dehydratase activity [GO:0008927]
Q7CPV2	Antitoxin VapB	vapB	6		DNA binding [GO:0003677]
Q8ZM86	tRNA(fMet)-specific endonuclease VapC (EC 3.1.-.-) (RNase VapC) (Toxin VapC)	vapC	6		endonuclease activity [GO:0004519]; metal ion binding [GO:0046872]; ribonuclease activity [GO:0004540]
P0C2V5	Virulence regulon transcriptional activator VirF	virF	7	pathogenesis [GO:0009405]; transcription, DNA-templated [GO:0006351]	sequence-specific DNA binding [GO:0043565]; transcription factor activity, sequence-specific DNA binding [GO:0003700]
P0A0P0	Tyrosine recombinase XerD	xerD	49	cell cycle [GO:0007049]; cell division [GO:0051301]; chromosome segregation [GO:0007059]; DNA integration [GO:0015074]; DNA recombination [GO:0006310]	DNA binding [GO:0003677]; site-specific recombinase activity [GO:0009009]
P0A2P6	Tyrosine recombinase XerD	xerD	49	cell cycle [GO:0007049]; cell division [GO:0051301]; chromosome segregation [GO:0007059]; DNA integration [GO:0015074]; DNA recombination [GO:0006310]	DNA binding [GO:0003677]; site-specific recombinase activity [GO:0009009]
P30149	Inner membrane protein YabI	yabI	5	FtsZ-dependent cytokinesis [GO:0043093]; response to ionizing radiation [GO:0010212]
P0A8H8	DNA gyrase inhibitor YacG	yacG	5	regulation of transcription, DNA-templated [GO:0006355]	DNA topoisomerase (ATP-hydrolyzing) inhibitor activity [GO:0008657]; zinc ion binding [GO:0008270]
P0AFN6	Inner membrane transport permease YadH	yadH	5	transport [GO:0006810]
P76135	HTH-type transcriptional regulator YdeO	ydeO	9	positive regulation of transcription, DNA-templated [GO:0045893]; transcription, DNA-templated [GO:0006351]	core promoter proximal region sequence-specific DNA binding [GO:0000987]; transcription factor activity, sequence-specific DNA binding [GO:0003700]
P96689	Uncharacterized membrane protein YdfK	ydfK	5
P77375	Uncharacterized ferredoxin-like protein YdhX	ydhX	28		4 iron, 4 sulfur cluster binding [GO:0051539]; metal ion binding [GO:0046872]; oxidoreductase activity [GO:0016491]
P76245	Probable diguanylate cyclase YeaP (DGC) (EC 2.7.7.65)	yeaP	2		diguanylate cyclase activity [GO:0052621]; GTP binding [GO:0005525]; metal ion binding [GO:0046872]
P77526	Disulfide-bond oxidoreductase YfcG (EC 1.8.4.-) (GSH-dependent disulfide-bond oxidoreductase YfcG) (GST N1-1) (GST-like protein YfcG) (Organic hydroperoxidase) (EC 1.11.1.-)	yfcG	26	glutathione metabolic process [GO:0006749]; response to oxidative stress [GO:0006979]	disulfide oxidoreductase activity [GO:0015036]; glutathione transferase activity [GO:0004364]; peroxidase activity [GO:0004601]
P33644	Laccase domain protein YfiH	yfiH	3		copper ion binding [GO:0005507]
P46139	Probable diguanylate cyclase YfiN (DGC) (EC 2.7.7.65)	yfiN	3	negative regulation of bacterial-type flagellum-dependent cell motility [GO:1902201]	diguanylate cyclase activity [GO:0052621]; GTP binding [GO:0005525]; metal ion binding [GO:0046872]; signal transducer activity [GO:0004871]
P80876	General stress protein 18 (GSP18) (EC 3.2.-.-)	yfkM	6	methylglyoxal catabolic process to D-lactate via S-lactoyl-glutathione [GO:0019243]	glyoxalase III activity [GO:0019172]; peptidase activity [GO:0008233]
O34726	Putative malate transporter YflS	yflS	6	anion transmembrane transport [GO:0098656]; sodium ion transport [GO:0006814]	transporter activity [GO:0005215]
P55734	Inner membrane protein YgaP	ygaP	5		thiosulfate sulfurtransferase activity [GO:0004792]
P77295	Probable HTH-type transcriptional regulator YgaV	ygaV	5	negative regulation of transcription, DNA-templated [GO:0045892]; transcription, DNA-templated [GO:0006351]	transcription factor activity, sequence-specific DNA binding [GO:0003700]; transcription regulatory region DNA binding [GO:0044212]
P46141	Inner membrane protein YgbE	ygbE	5
P45956	CRISPR-associated endoribonuclease Cas2 (EC 3.1.-.-)	ygbF	5	defense response to virus [GO:0051607]; maintenance of CRISPR repeat elements [GO:0043571]	DNA binding [GO:0003677]; endonuclease activity [GO:0004519]
Q46891	Putative hydroxypyruvate isomerase YgbM (EC 5.3.1.22) (Glyoxylate-induced protein YgbM)	ygbM	5		hydroxypyruvate isomerase activity [GO:0008903]
Q46896	CRISPR-associated endonuclease Cas1 (EC 3.1.-.-)	ygbT	5	cellular response to DNA damage stimulus [GO:0006974]; defense response to virus [GO:0051607]; DNA repair [GO:0006281]; maintenance of CRISPR repeat elements [GO:0043571]	5'-flap endonuclease activity [GO:0017108]; crossover junction endodeoxyribonuclease activity [GO:0008821]; DNA binding [GO:0003677]; metal ion binding [GO:0046872]
P38036	CRISPR-associated endonuclease/helicase Cas3 (EC 3.1.-.-) (EC 3.6.4.-)	ygcB	5	defense response to virus [GO:0051607]; DNA catabolic process, endonucleolytic [GO:0000737]; DNA catabolic process, exonucleolytic [GO:0000738]; RNA secondary structure unwinding [GO:0010501]	3'-5'-exodeoxyribonuclease activity [GO:0008296]; ATP binding [GO:0005524]; ATP-dependent DNA/RNA helicase activity [GO:0033680]; ATP-dependent RNA helicase activity [GO:0004004]; DNA/RNA hybrid annealing activity [GO:0097098]; double-stranded DNA binding [GO:0003690]; magnesium ion binding [GO:0000287]; single-stranded DNA endodeoxyribonuclease activity [GO:0000014]
Q46909	Inner membrane metabolite transport protein YgcS	ygcS	5	organic hydroxy compound transport [GO:0015850]	substrate-specific transmembrane transporter activity [GO:0022891]
P38506	Flap endonuclease Xni (FEN) (EC 3.1.-.-) (Exonuclease IX) (ExoIX)	ygdG	5	DNA replication, Okazaki fragment processing [GO:0033567]	5'-flap endonuclease activity [GO:0017108]; DNA binding [GO:0003677]; magnesium ion binding [GO:0000287]; potassium ion binding [GO:0030955]
P0ADR8	LOG family protein YgdH	ygdH	5	cytokinin biosynthetic process [GO:0009691]	hydrolase activity, hydrolyzing N-glycosyl compounds [GO:0016799]
P65294	Uncharacterized lipoprotein YgdR	ygdR	16
P0ADE8	tRNA-modifying protein YgfZ	ygfZ	5	iron-sulfur cluster assembly [GO:0016226]; RNA modification [GO:0009451]; tRNA processing [GO:0008033]	folic acid binding [GO:0005542]
P67617	Probable Fe(2+)-trafficking protein	yggX	5		iron ion binding [GO:0005506]
P0AG84	Uncharacterized oxidoreductase YghA (EC 1.-.-.-)	yghA	7		alcohol dehydrogenase (NADP+) activity [GO:0008106]
P0AA60	Inner membrane protein YghB	yghB	7	FtsZ-dependent cytokinesis [GO:0043093]; transmembrane transport [GO:0055085]	transmembrane transporter activity [GO:0022857]
Q46845	Disulfide-bond oxidoreductase YghU (EC 1.8.4.-) (GSH-dependent disulfide-bond oxidoreductase YghU) (GST N2-2) (Organic hydroperoxidase) (EC 1.11.1.-)	yghU	7	glutathione metabolic process [GO:0006749]	disulfide oxidoreductase activity [GO:0015036]; glutathione transferase activity [GO:0004364]; peroxidase activity [GO:0004601]
P0ADT5	Putative acid--amine ligase YgiC (EC 6.3.1.-)	ygiC	6		ATP binding [GO:0005524]; ligase activity [GO:0016874]; metal ion binding [GO:0046872]
P0ADU2	Probable quinol monooxygenase YgiN (QuMo) (EC 1.-.-.-)	ygiN	6	response to acidic pH [GO:0010447]	oxidoreductase activity [GO:0016491]
P64590	Inner membrane protein YhaH	yhaH	6
P42624	Pirin-like protein YhaK	yhaK	6
P42628	Probable serine transporter	dlsT	1	amino acid transport [GO:0006865]; cysteine catabolic process [GO:0009093]
P0AA73	Uncharacterized inner membrane transporter YhbE	yhbE	6	transport [GO:0006810]
P45527	Uncharacterized protease YhbU (EC 3.4.-.-)	yhbU	9		peptidase activity [GO:0008233]
P0AGK4	RNA-binding protein YhbY	yhbY	6		RNA binding [GO:0003723]
P0ADW3	Inner membrane protein YhcB	yhcB	6
P54602	Endonuclease YhcR (EC 3.1.31.-)	yhcR	5	nucleotide catabolic process [GO:0009166]	endonuclease activity [GO:0004519]; metal ion binding [GO:0046872]; nucleotide binding [GO:0000166]
P80874	General stress protein 69 (GSP69) (EC 1.1.1.-) (AKR11B)	yhdN	5		oxidoreductase activity [GO:0016491]
P31435	Inner membrane symporter YicJ	yicJ	7	sodium ion transport [GO:0006814]	symporter activity [GO:0015293]
P09163	Uncharacterized N-acetyltransferase YjaB (EC 2.3.1.-)	yjaB	9	N-terminal protein amino acid acetylation [GO:0006474]	peptide alpha-N-acetyltransferase activity [GO:0004596]
P32701	Putative cyclic-di-GMP phosphodiesterase YjcC (EC 3.1.4.52)	yjcC	25		cyclic-guanylate-specific phosphodiesterase activity [GO:0071111]
P0AF52	Guanine/hypoxanthine permease GhxP	ghxP	1	guanine import into cell [GO:0061489]; hypoxanthine transport [GO:0035344]	guanine transmembrane transporter activity [GO:0015208]
P0AF54	Inner membrane protein YjcH	yjcH	26
P0ACU7	HTH-type transcriptional regulator YjdC	yjdC	36	regulation of transcription, DNA-templated [GO:0006355]; transcription, DNA-templated [GO:0006351]	transcription factor activity, sequence-specific DNA binding [GO:0003700]; transcription regulatory region sequence-specific DNA binding [GO:0000976]
P39277	L-methionine/branched-chain amino acid exporter YjeH	yjeH	36	cellular response to amino acid stimulus [GO:0071230]; isoleucine transmembrane transport [GO:1903714]; leucine transport [GO:0015820]; L-valine transmembrane transport [GO:1903785]; methionine transport [GO:0015821]	antiporter activity [GO:0015297]; L-methionine secondary active transmembrane transporter activity [GO:0000102]; neutral L-amino acid secondary active transmembrane transporter activity [GO:0005294]
P39282	Inner membrane transporter YjeM	yjeM	33		antiporter activity [GO:0015297]; L-amino acid transmembrane transporter activity [GO:0015179]
P39284	Inner membrane protein YjeO	yjeO	33
P33222	Putative acid--amine ligase YjfC (EC 6.3.1.-)	yjfC	27		ATP binding [GO:0005524]; ligase activity [GO:0016874]; metal ion binding [GO:0046872]
P39400	L-galactonate-5-dehydrogenase (EC 1.1.1.-)	lgoD	1	L-galactonate catabolic process [GO:0034195]	oxidoreductase activity, acting on the CH-OH group of donors, NAD or NADP as acceptor [GO:0016616]; zinc ion binding [GO:0008270]
O34736	Uncharacterized oxidoreductase YjmC (EC 1.1.1.-)	yjmC	5		oxidoreductase activity [GO:0016491]
P43531	Inner membrane transport protein YnfM	ynfM	6	transmembrane transport [GO:0055085]	transporter activity [GO:0005215]
P0AD19	Inner membrane protein YohK	yohK	28
P31498	Effector protein YopJ (Virulence factor YopJ)	yopJ	5	pathogenesis [GO:0009405]	transferase activity, transferring acyl groups [GO:0016746]
P64432	Inner membrane protein YpjD	ypjD	3	cytochrome complex assembly [GO:0017004]	heme binding [GO:0020037]
P0ADR0	Inner membrane protein YqaA	yqaA	5
P77475	Fructose-1-phosphate phosphatase YqaB (EC 3.1.3.-) (Fructose-1-phosphatase)	yqaB	5		beta-phosphoglucomutase activity [GO:0008801]; magnesium ion binding [GO:0000287]; phosphatase activity [GO:0016791]
P63340	Inner membrane transport protein YqeG	yqeG	5	amino acid transmembrane transport [GO:0003333]
P0A8I1	Putative pre-16S rRNA nuclease (EC 3.1.-.-)	yqgF	5	ribosome biogenesis [GO:0042254]; rRNA 5'-end processing [GO:0000967]; transcription antitermination [GO:0031564]	nuclease activity [GO:0004518]; nucleic acid binding [GO:0003676]
Q46856	Alcohol dehydrogenase YqhD (EC 1.1.1.-)	yqhD	7	response to reactive oxygen species [GO:0000302]	alcohol dehydrogenase (NADP+) activity [GO:0008106]; alcohol dehydrogenase [NAD(P)+] activity [GO:0018455]; aldehyde dehydrogenase (NADP+) activity [GO:0033721]; methylglyoxal reductase (NADPH-dependent, acetol producing) [GO:1990002]; zinc ion binding [GO:0008270]
P76657	Inner membrane protein YqiJ	yqiJ	6	cellular response to DNA damage stimulus [GO:0006974]
P77306	Inner membrane protein YqiK	yqiK	6
P0AA63	Inner membrane protein YqjA	yqjA	7	FtsZ-dependent cytokinesis [GO:0043093]; transmembrane transport [GO:0055085]	transmembrane transporter activity [GO:0022857]
P64585	Inner membrane protein YqjE	yqjE	6
P42619	Inner membrane protein YqjF	yqjF	6
P42620	Glutathionyl-hydroquinone reductase YqjG (GS-HQR) (EC 1.8.-.-)	yqjG	6		glutathione transferase activity [GO:0004364]; oxidoreductase activity [GO:0016491]
Q46871	NADPH-dependent ferric-chelate reductase (EC 1.16.1.9) (Ferric siderophore reductase)	yqjH	6	cellular response to nickel ion [GO:0071289]; iron assimilation [GO:0033212]	FAD binding [GO:0071949]; ferric-chelate reductase (NADPH) activity [GO:0052851]; flavin adenine dinucleotide binding [GO:0050660]
P64588	Transcriptional regulator YqjI	yqjI	6	cellular response to DNA damage stimulus [GO:0006974]; negative regulation of transcription, DNA-templated [GO:0045892]; positive regulation of transcription, DNA-templated [GO:0045893]; transcription, DNA-templated [GO:0006351]	DNA binding [GO:0003677]; transcription factor activity, sequence-specific DNA binding [GO:0003700]
P45394	Inner membrane protein YrbG	yrbG	6	cellular calcium ion homeostasis [GO:0006874]	calcium, potassium:sodium antiporter activity [GO:0008273]; calcium channel activity [GO:0005262]; calcium ion binding [GO:0005509]; potassium ion binding [GO:0030955]; sodium ion binding [GO:0031402]
P40296	Yop proteins translocation protein Q	yscQ	5	pathogenesis [GO:0009405]; protein secretion by the type III secretion system [GO:0030254]
P69506	Iron-sulfur cluster repair protein YtfE (Regulator of cell morphogenesis and NO signaling) (RCMNS)	ytfE	27	protein repair [GO:0030091]; response to stress [GO:0006950]	metal ion binding [GO:0046872]
P39314	Inner membrane protein YtfF	ytfF	27
P25152	Aminopeptidase YwaD (Arginyl aminopeptidase) (EC 3.4.11.6) (BSAP) (Leucyl aminopeptidase) (EC 3.4.11.10)	ywaD	5		aminopeptidase activity [GO:0004177]; metal ion binding [GO:0046872]; metallopeptidase activity [GO:0008237]
P0ADS2	Cell division protein ZapA (Z ring-associated protein ZapA)	zapA	5	barrier septum assembly [GO:0000917]; cell division [GO:0051301]; FtsZ-dependent cytokinesis [GO:0043093]; septin ring assembly [GO:0000921]	identical protein binding [GO:0042802]
P36680	Cell division protein ZapD (Z ring-associated protein D)	zapD	5	FtsZ-dependent cytokinesis [GO:0043093]	identical protein binding [GO:0042802]
O34946	High-affinity zinc uptake system ATP-binding protein ZnuC (EC 3.6.3.-)	znuC	7	zinc II ion transport [GO:0006829]	ATPase activity [GO:0016887]; ATP binding [GO:0005524]
P0A8H3	Zinc transporter ZupT	zupT	6	cadmium ion transmembrane transport [GO:0070574]; zinc II ion transmembrane transport [GO:0071577]; zinc II ion transport [GO:0006829]	cadmium ion transmembrane transporter activity [GO:0015086]; cobalt ion transmembrane transporter activity [GO:0015087]; copper uptake transmembrane transporter activity [GO:0015088]; ferrous iron transmembrane transporter activity [GO:0015093]; manganese ion transmembrane transporter activity [GO:0005384]; zinc ion transmembrane transporter activity [GO:0005385]
P0AC51	Zinc uptake regulation protein (Zinc uptake regulator)	zur	14	transcription, DNA-templated [GO:0006351]	DNA binding [GO:0003677]; transcription factor activity, sequence-specific DNA binding [GO:0003700]

## Sheet: terF
Entry	Protein names	Gene names (primary )	Number of occurrencies in all samples	Gene ontology (biological process)	Gene ontology (molecular function)
P42601	Inner membrane protein alx	alx	1
P0AED9	DNA-cytosine methyltransferase (EC 2.1.1.37) (M.EcoDcm)	dcm	1	C-5 methylation of cytosine [GO:0090116]; DNA restriction-modification system [GO:0009307]	DNA (cytosine-5-)-methyltransferase activity [GO:0003886]
P30845	Phosphoethanolamine transferase EptA (EC 2.7.-.-) (Polymyxin resistance protein PmrC)	eptA	1	lipid A biosynthetic process [GO:0009245]; lipopolysaccharide biosynthetic process [GO:0009103]; lipopolysaccharide core region biosynthetic process [GO:0009244]; response to antibiotic [GO:0046677]	phosphotransferase activity, phosphate group as acceptor [GO:0016776]; sulfuric ester hydrolase activity [GO:0008484]
P23874	Serine/threonine-protein kinase HipA (Ser/Thr-protein kinase HipA) (EC 2.7.11.1) (Toxin HipA)	hipA	1	dormancy process [GO:0022611]; negative regulation of catalytic activity [GO:0043086]; peptidyl-serine autophosphorylation [GO:0036289]; response to antibiotic [GO:0046677]; single-species biofilm formation [GO:0044010]	ATP binding [GO:0005524]; DNA binding [GO:0003677]; magnesium ion binding [GO:0000287]; protein serine/threonine kinase activity [GO:0004674]
P23873	Antitoxin HipB	hipB	1	negative regulation of transcription, DNA-templated [GO:0045892]; transcription, DNA-templated [GO:0006351]	bacterial-type RNA polymerase core promoter sequence-specific DNA binding [GO:0000985]; sequence-specific DNA binding [GO:0043565]
Q6FAX7	Cysteine protease StiP (EC 3.4.22.-)	stiP	1	cell morphogenesis [GO:0000902]; protein autoprocessing [GO:0016540]	cysteine-type peptidase activity [GO:0008234]
P0ACG3	DNA-binding protein StpA (H-NS homolog StpA)	stpA	1	regulation of transcription, DNA-templated [GO:0006355]	DNA binding [GO:0003677]; identical protein binding [GO:0042802]
P02981	Tetracycline resistance protein, class C (TetA(C))	tetA	1	proton transport [GO:0015992]; response to antibiotic [GO:0046677]	antiporter activity [GO:0015297]
P80875	General stress protein 16U (GSP16U)	yceD	1	response to stress [GO:0006950]
P0AA70	Uncharacterized inner membrane transporter YedA	yedA	1	transmembrane transport [GO:0055085]	transmembrane transporter activity [GO:0022857]
P54602	Endonuclease YhcR (EC 3.1.31.-)	yhcR	1	nucleotide catabolic process [GO:0009166]	endonuclease activity [GO:0004519]; metal ion binding [GO:0046872]; nucleotide binding [GO:0000166]
O31626	Putative ATP-dependent DNA helicase YjcD (EC 3.6.4.12)	yjcD	1		ATP binding [GO:0005524]; ATP-dependent DNA helicase activity [GO:0004003]; DNA binding [GO:0003677]
