# Supplementary material for: A Comparative Genomic Analysis Provides Novel Insights Into the Ecological Success of the Monophasic Salmonella Serovar 4,[5],12:i:-
Source: Front Microbiol. 2018 Apr 17;9:715. doi: 10.3389/fmicb.2018.00715 (PMC5913373; doi:10.3389/fmicb.2018.00715)
Supplement: Supplementary file 6 [file DataSheet6.XLSX]

## Sheet: Suppl_data6
TITLE: A comparative genomic analysis provides novel insights into the ecological success of the monophasic Salmonella serovar 4,[5],12:i:-
E. Mastrorilli, D. Pietrucci, L. Barco, S. Ammendola,, S. Petrin, A. Longo, C. Mantovani, A. Battistoni, A. Ricci, A. Desideri, C. Losasso
Supplemental_Table_S6. Xls data overview
sample_name	Predicted_antigenic_profile_SeqSero	Predicted_serotype_SeqSero	Notes_SeqSero	Serovar and Antigenic Formula	country	region	isolation_source	host	collection_date	genome_size	mlst	Closest Match	flagellin	resistance genes	plasmid replicons	heavy metal resistance	T/A imputed
ISZ-1	4:i:-	potential monophasic variant of Typhimurium		Typhimurium I 4,[5],12:i:-	Italy	tv	food	pig	2011	5068257	ST-34	Salmonella enterica subsp. enterica serovar Typhimurium str. SL1344		aadA1-like,aadA2,blaTEM-1B,cmlA1-like,dfrA12,strA,strB,sul2,sul3,tet(B)	IncFIIIncQ1,ColRNAI	merA,pcoA,pcoD,silA,silE	relBE* ,phd-doc ,relBE ,fic ,vapBC ,relBE or parDE* ,higBA ,ccdBletD ,letB
ISZ-2	4:i:-	potential monophasic variant of Typhimurium(O5-)	*A frameshift deletion was detected in oafA, indicative of the loss of O5 epitope (O5 negative)	Typhimurium I 4,[5],12:i:-	Italy	pd	food	pig	2010	4959878	ST-34	Salmonella enterica subsp. enterica serovar Typhimurium str. ST4/74		blaTEM-1B,strA,strB,sul2,tet(B)	IncQ1	merA,pcoA,pcoD,silA,silE	relBE* ,fic ,vapBC ,relBE or parDE* ,higBA ,relBE ,phd-doc
ISZ-3	4:i:-	potential monophasic variant of Typhimurium		Typhimurium I 4,[5],12:i:-	Italy	na	food	pig	2011	4903619	ST-34	Salmonella enterica subsp. enterica serovar Typhimurium str. SL1344		tet(B)	Col156,ColpVC,ColRNAI	merA,pcoA,pcoD,silA,silE	relBE* ,fic ,vapBC ,relBE or parDE* ,higBA ,relBE ,phd-doc
ISZ-4	4:i:-	potential monophasic variant of Typhimurium		Typhimurium I 4,[5],12:i:-	Italy	pd	animal	pig	2011	4987593	ST-34	Salmonella enterica subsp. enterica serovar Typhimurium str. SL1344			ColRNAI	pcoA,pcoD,silA,silE	relBE* ,fic ,vapBC ,relBE or parDE* ,higBA ,phd-doc ,relBE
ISZ-5	4:i:-	potential monophasic variant of Typhimurium		Typhimurium I 4,[5],12:i:-	Italy	bs	food	cattle	2011	4901855	ST-34	Salmonella enterica subsp. enterica serovar Typhimurium str. SL1344		blaTEM-1B,strA,strB,sul2,tet(B)	IncQ1,ColRNAI	merA,pcoA,pcoD,silA,silE	relBE* ,phd-doc ,relBE ,fic ,vapBC ,relBE or parDE* ,higBA
ISZ-6	4:i:-	potential monophasic variant of Typhimurium(O5-)	*A frameshift deletion was detected in oafA, indicative of the loss of O5 epitope (O5 negative)	Typhimurium I 4,[5],12:i:-	Italy	pg	animal	poultry	2011	4910592	ST-34	Salmonella enterica subsp. enterica serovar Typhimurium str. SL1344		blaTEM-1B,strA,strB,sul2,tet(B)	IncQ1,ColRNAI	pcoA,pcoD,silA,silE	relBE* ,phd-doc ,relBE ,fic ,vapBC ,relBE or parDE* ,higBA
ISZ-7	4:i:-	potential monophasic variant of Typhimurium		Typhimurium I 4,[5],12:i:-	Italy	tv	food	pig	2011	4963545	ST-34	Salmonella enterica subsp. enterica serovar Typhimurium str. SL1344		blaTEM-1B,strA,strB,sul2,tet(B)	IncQ1,ColRNAI	merA,pcoA,pcoD,silA,silE	relBE* ,fic ,vapBC ,relBE or parDE* ,higBA ,phd-doc ,relBE
IZS-8	4:i:-	potential monophasic variant of Typhimurium(O5-)	*A frameshift deletion was detected in oafA, indicative of the loss of O5 epitope (O5 negative)	Typhimurium I 4,[5],12:i:-	Italy	ss	food	pig	2011	4940595	ST-34	Salmonella enterica subsp. enterica serovar Typhimurium str. SL1344		tet(B)	Col(VCM04),ColRNAI	pcoA,pcoD,silA,silE	relBE* ,fic ,vapBC ,relBE or parDE* ,higBA ,phd-doc ,relBE
IZS-9	4:i:-	potential monophasic variant of Typhimurium		Typhimurium I 4,[5],12:i:-	Italy	bs	animal	poultry	2012	4894790	ST-34	Salmonella enterica subsp. enterica serovar Typhimurium str. SL1344		blaTEM-1B,strA,strB,sul2,tet(B)	IncQ1,ColRNAI	pcoA,pcoD,silA,silE	relBE* ,phd-doc ,relBE ,fic ,vapBC ,relBE or parDE* ,higBA
ISZ-10	4:i:-	potential monophasic variant of Typhimurium(O5-)	*A frameshift deletion was detected in oafA, indicative of the loss of O5 epitope (O5 negative)	Typhimurium I 4,[5],12:i:-	Italy	pg	food	pig	2011	4919625	ST-34	Salmonella enterica subsp. enterica serovar Typhimurium str. SL1344		blaTEM-1B,strA,strB,sul2,tet(B)	IncQ1,Col156,ColRNAI	pcoA,pcoD,silA,silE	relBE* ,phd-doc ,fic ,vapBC ,relBE or parDE* ,higBA ,relBE
ISZ-11	4:i:-	potential monophasic variant of Typhimurium		B:i:1,2,7	Italy	pd	animal	cattle	2011	4966922	ST-34	Salmonella enterica subsp. enterica serovar Typhimurium str. DT104		blaTEM-1B,strA,strB,sul2,tet(B)	ColE10,IncQ1,ColRNAI	merA,pcoA,pcoD,silA,silE	relBE* ,fic ,vapBC ,relBE or parDE* ,higBA ,phd-doc ,relBE
ISZ-12	4:i:-	potential monophasic variant of Typhimurium		Typhimurium I 4,[5],12:i:-	Italy	rm	animal	poultry	2011	5035967	ST-34	Salmonella enterica subsp. enterica serovar Typhimurium str. SL1344		tet(B)	ColpVC	merA	relBE* ,phd-doc ,relBE ,fic ,vapBC ,relBE or parDE* ,higBA
ISZ-13	4:i:-	potential monophasic variant of Typhimurium		Typhimurium I 4,[5],12:i:-	Italy	ts	food	pig	2010	4958958	ST-34	Salmonella enterica subsp. enterica serovar Typhimurium str. SL1344		blaTEM-1B,strA,strB,sul2,tet(B)	IncQ1	merA,pcoA,pcoD,silA,silE	relBE* ,phd-doc ,relBE ,fic ,vapBC ,relBE or parDE* ,higBA
ISZ-14	4:i:1,2	Typhimurium(O5-)	*A frameshift deletion was detected in oafA, indicative of the loss of O5 epitope (O5 negative)	Typhimurium	Italy	bs	animal	cattle	2011	5023466	ST-19	Salmonella enterica subsp. enterica serovar Typhimurium str. U288	fljA, fljB	aadA1,aadA2,blaTEM-1B,cmlA1-like,dfrA12,strA,strB,sul2,sul3,tet(A)	IncFIB(S),IncFII(S)IncQ1,ColRNAI		relBE* ,fic ,vapBC ,higBA ,phd-doc ,relBE ,relBE or parDE* ,mazEFccd orrelBE* ,stborf2
ISZ-15	4:i:1,2	Typhimurium(O5-)	*A frameshift deletion was detected in oafA, indicative of the loss of O5 epitope (O5 negative)	Typhimurium	Italy	ss	food	pig	2011	5018663	ST-34	Salmonella enterica subsp. enterica serovar Typhimurium str. T000240	fljA, fljB	aadA1,blaTEM-1B,dfrA1,strA,strB,sul1,sul2,tet(A)-like	IncNIncQ1	merA,pcoA,pcoD,silA,silE	relBE* ,phd-doc ,relBE ,fic ,vapBC ,relBE or parDE* ,higBA
ISZ-16	4:i:1,2	Typhimurium		Typhimurium	Italy	pr	animal	pig	2011	4986238	ST-34	Salmonella enterica subsp. enterica serovar Typhimurium str. ST4/74	fljA, fljB	blaTEM-1B,strA,strB,sul2,tet(B)	IncQ1,ColRNAI	merA,pcoA,pcoD,silA,silE	relBE* ,fic ,vapBC ,relBE or parDE* ,higBA ,relBE ,phd-doc
ISZ-17	4:i:1,2	Typhimurium		Typhimurium	Italy	bs	animal	cattle	2011	4908620	ST-99	Salmonella enterica subsp. enterica serovar Typhimurium str. DT104	fljA, fljB		IncFIB(S),IncFII(S)		relBE* ,fic ,vapBC ,higBA ,relBE ,phd-doc ,relBE or parDE* ,mazEFccd orrelBE* ,stborf2
ISZ-18	4:i:-	potential monophasic variant of Typhimurium		Typhimurium I 4,[5],12:i:-	Italy	vi	food	pig	2011	4910543	ST-34	Salmonella enterica subsp. enterica serovar Typhimurium str. ST4/74		blaTEM-1B,strA,strB,sul2,tet(B)	IncQ1,ColRNAI	merA,pcoA,pcoD,silA,silE	relBE* ,phd-doc ,relBE ,fic ,vapBC ,relBE or parDE* ,higBA
ISZ-20	4:i:-	potential monophasic variant of Typhimurium		Typhimurium I 4,[5],12:i:-	Italy	pv	animal	poultry	2011	4905500	ST-34	Salmonella enterica subsp. enterica serovar Typhimurium str. SL1344		blaTEM-1B,strA,strB,sul2,tet(B)	IncQ1,ColRNAI	merA,pcoA,pcoD,silA,silE	relBE* ,fic ,vapBC ,relBE or parDE* ,higBA ,phd-doc ,relBE
DTU2016-1021	4:i:-	potential monophasic variant of Typhimurium(O5-)	*A frameshift deletion was detected in oafA, indicative of the loss of O5 epitope (O5 negative)	Typhimurium I 4,[5],12:i:-	Italy	ro	animal	pig	2015	4975100	ST-34	Salmonella enterica subsp. enterica serovar Typhimurium str. SL1344		blaTEM-1B,strA,strB,sul2,tet(B)	IncQ1,ColRNAI	pcoA,pcoD,silA,silE	relBE* ,phd-doc ,relBE ,fic ,vapBC ,relBE or parDE* ,higBA
DTU2016-1023	4:i:-	potential monophasic variant of Typhimurium(O5-)	*A frameshift deletion was detected in oafA, indicative of the loss of O5 epitope (O5 negative)	Typhimurium I 4,[5],12:i:-	Italy	ud	animal	pig	2015	4995651	ST-34	Salmonella enterica subsp. enterica serovar Typhimurium str. SL1344		aac(3)-IVa-like,aph(4)-Ia,blaTEM-1B,floR-like,strA,strB,sul2,tet(B),tet(C)	IncI1IncQ1	merA,pcoA,pcoD,silA,silE	relBE* ,fic ,vapBC ,relBE or parDE* ,higBA ,relBE ,phd-doc
DTU2016-1024	4:i:-	potential monophasic variant of Typhimurium(O5-)	*A frameshift deletion was detected in oafA, indicative of the loss of O5 epitope (O5 negative)	Typhimurium I 4,[5],12:i:-	Italy	vi	animal	pig	2015	4967155	ST-34	Salmonella enterica subsp. enterica serovar Typhimurium str. SL1344		blaTEM-1B,strA,strB,sul2,tet(B)	IncQ1,ColRNAI	pcoA,pcoD,silA,silE	relBE* ,phd-doc ,relBE ,fic ,vapBC ,relBE or parDE* ,higBA
DTU2016-1025	4:i:-	potential monophasic variant of Typhimurium		Typhimurium I 4,[5],12:i:-	Italy	tn	food	pig	2015	4958366	ST-34	Salmonella enterica subsp. enterica serovar Typhimurium str. ST4/74		blaTEM-1B,strA,strB,sul2,tet(B)	IncQ1	merA,pcoA,pcoD,silA,silE	relBE* ,phd-doc ,relBE ,fic ,vapBC ,relBE or parDE* ,higBA
DTU2016-1026	4:i:-	potential monophasic variant of Typhimurium(O5-)	*A frameshift deletion was detected in oafA, indicative of the loss of O5 epitope (O5 negative)	Typhimurium I 4,[5],12:i:-	Italy	vr	animal	pig	2015	4942282	ST-34	Salmonella enterica subsp. enterica serovar Typhimurium str. SL1344		blaTEM-1B,tet(B),floR-like	IncQ1,ColRNAI	pcoA,pcoD,silA,silE	relBE* ,phd-doc ,relBE ,fic ,vapBC ,relBE or parDE* ,higBA
DTU2016-1027	4:i:-	potential monophasic variant of Typhimurium(O5-)	*A frameshift deletion was detected in oafA, indicative of the loss of O5 epitope (O5 negative)	Typhimurium I 4,[5],12:i:-	Italy	bs	laboratory	pig	2015	4921812	ST-34	Salmonella enterica subsp. enterica serovar Typhimurium str. SL1344		blaTEM-1B,floR-like,strA,strB,sul2-like,tet(B)	Col(BS512),Col(VCM04),IncQ1,ColpVC,ColRNAI	pcoA,pcoD,silA,silE	relBE* ,phd-doc ,relBE ,fic ,vapBC ,RelBE or parDE* ,higBA
DTU2016-1028	4:i:-	potential monophasic variant of Typhimurium		Typhimurium I 4,[5],12:i:-	Italy	vi	food	pig	2015	4978475	ST-34	Salmonella enterica subsp. enterica serovar Typhimurium str. ST4/74		blaTEM-1B,strA,strB,sul2,tet(B),floR-like	IncX1,IncQ1	merA,pcoA,pcoD,silA,silE	relBE* ,phd-doc ,relBE ,fic ,relBE or parDE* ,vapBC ,higBA
DTU2016-1029	4:i:-	potential monophasic variant of Typhimurium(O5-)	*A frameshift deletion was detected in oafA, indicative of the loss of O5 epitope (O5 negative)	Typhimurium I 4,[5],12:i:-	Italy	ud	animal	pig	2015	4997453	ST-34	Salmonella enterica subsp. enterica serovar Typhimurium str. SL1344		aac(3)-IVa-like,aph(4)-Ia,blaTEM-1B,floR-like,strA,strB,sul2,tet(B),tet(C)	IncI1IncQ1	merA,pcoA,pcoD,silA,silE	relBE* ,phd-doc ,relBE ,fic ,vapBC ,relBE or parDE* ,higBA
DTU2016-1030	4:i:-	potential monophasic variant of Typhimurium(O5-)	*A frameshift deletion was detected in oafA, indicative of the loss of O5 epitope (O5 negative)	Typhimurium I 4,[5],12:i:-	Italy	pn	food	pig	2015	4967311	ST-34	Salmonella enterica subsp. enterica serovar Typhimurium str. SL1344		blaTEM-1B,strA,strB,sul2,tet(B)	IncQ1,ColRNAI	pcoA,pcoD,silA,silE	relBE* ,phd-doc ,relBE ,fic ,vapBC ,relBE or parDE* ,higBA
DTU2016-1031	4:i:-	potential monophasic variant of Typhimurium(O5-)	*A frameshift deletion was detected in oafA, indicative of the loss of O5 epitope (O5 negative)	Typhimurium I 4,[5],12:i:-	Italy	tv	food	pig	2015	5272195	ST-34	Salmonella enterica subsp. enterica serovar Typhimurium str. SL1344		aac(3)-IVa-like,aph(4)-Ia,blaTEM-1B-like,blaTEM-1C-like,mcr-1-like,strA,strB,sul2,sul3,tet(A)-like,tet(B)	IncHI2A,IncFIC(FII),IncHI2,IncFIB(AP001918)Col(VCM04),IncQ1,ColRNAI	pcoA,pcoD,silA,silE, terF	relBE* ,phd-doc ,relBE ,fic ,vapBC ,relBE or parDE* ,higBA ,vagD
DTU2016-1032	4:i:-	potential monophasic variant of Typhimurium(O5-)	*A frameshift deletion was detected in oafA, indicative of the loss of O5 epitope (O5 negative)	Typhimurium I 4,[5],12:i:-	Italy	tv	food	pig	2015	5091597	ST-34	Salmonella enterica subsp. enterica serovar Typhimurium str. D23580			p0111	merA,pcoA,pcoD,silA,silE	relBE* ,phd-doc ,relBE ,fic ,vapBC ,relBE or parDE* ,higBA
DTU2016-1033	4:i:-	potential monophasic variant of Typhimurium(O5-)	*A frameshift deletion was detected in oafA, indicative of the loss of O5 epitope (O5 negative)	Typhimurium I 4,[5],12:i:-	Italy	mc	laboratory	pig	2015	4975034	ST-34	Salmonella enterica subsp. enterica serovar Typhimurium str. DT104		blaTEM-1B,strA,strB,sul2,tet(B)	IncQ1,Col156,ColRNAI	pcoA,pcoD,silA,silE	relBE* ,phd-doc ,relBE ,fic ,vapBC ,relBE or parDE* ,higBA
DTU2016-1034	4:i:-	potential monophasic variant of Typhimurium(O5-)	*A frameshift deletion was detected in oafA, indicative of the loss of O5 epitope (O5 negative)	Typhimurium I 4,[5],12:i:-	Italy	mc	laboratory	pig	2015	4974362	ST-34	Salmonella enterica subsp. enterica serovar Typhimurium str. DT104		blaTEM-1B,strA,strB,sul2,tet(B)	IncQ1,Col156,ColRNAI	pcoA,pcoD,silA,silE	relBE* ,phd-doc ,relBE ,fic ,vapBC ,relBE or parDE* ,higBA
DTU2016-1036	4:i:-	potential monophasic variant of Typhimurium(O5-)	*A frameshift deletion was detected in oafA, indicative of the loss of O5 epitope (O5 negative)	Typhimurium I 4,[5],12:i:-	Italy	mc	laboratory	pig	2015	4956373	ST-34	Salmonella enterica subsp. enterica serovar Typhimurium str. SL1344		blaTEM-1B,strA,strB,sul2,tet(B)	IncQ1	merA,pcoA,pcoD,silA,silE	relBE* ,phd-doc ,relBE ,fic ,vapBC ,relBE or parDE* ,higBA
DTU2016-1037	4:i:-	potential monophasic variant of Typhimurium(O5-)	*A frameshift deletion was detected in oafA, indicative of the loss of O5 epitope (O5 negative)	Typhimurium I 4,[5],12:i:-	Italy	mc	laboratory	pig	2015	4908094	ST-34	Salmonella enterica subsp. enterica serovar Typhimurium str. SL1344		blaTEM-1B,strA,strB,sul2,tet(B)	IncQ1,Col156,ColRNAI	pcoA,pcoD,silA,silE	relBE* ,phd-doc ,relBE ,fic ,vapBC ,relBE or parDE* ,higBA
DTU2016-1038	4:i:-	potential monophasic variant of Typhimurium(O5-)	*A frameshift deletion was detected in oafA, indicative of the loss of O5 epitope (O5 negative)	Typhimurium I 4,[5],12:i:-	Italy	mc	laboratory	pig	2015	4972533	ST-34	Salmonella enterica subsp. enterica serovar Typhimurium str. DT104		blaTEM-1B,strA,strB,sul2	IncQ1,Col156,ColRNAI	pcoA,pcoD,silA,silE	relBE* ,phd-doc ,relBE ,fic ,vapBC ,relBE or parDE* ,higBA
DTU2016-1039	4:i:-	potential monophasic variant of Typhimurium(O5-)	*A frameshift deletion was detected in oafA, indicative of the loss of O5 epitope (O5 negative)	Typhimurium I 4,[5],12:i:-	Italy	mc	laboratory	pig	2015	4994354	ST-34	Salmonella enterica subsp. enterica serovar Typhimurium str. ST4/74		blaTEM-1B,dfrA14-like,strA-like,strB,sul2-like,tet(A),tet(B)	IncI1IncQ1,Col156,ColRNAI	pcoA,pcoD,silA,silE	relBE* ,phd-doc ,relBE ,fic ,vapBC ,relBE or parDE* ,higBA
DTU2016-1040	4:i:-	potential monophasic variant of Typhimurium		Typhimurium I 4,[5],12:i:-	Italy	tn	food	pig	2015	4957726	ST-34	Salmonella enterica subsp. enterica serovar Typhimurium str. SL1344		blaTEM-1B,strA,strB,sul2,tet(B)	IncQ1	merA,pcoA,pcoD,silA,silE	relBE* ,phd-doc ,relBE ,fic ,vapBC ,relBE or parDE* ,higBA
DTU2016-1041	4:i:-	potential monophasic variant of Typhimurium(O5-)	*A frameshift deletion was detected in oafA, indicative of the loss of O5 epitope (O5 negative)	Typhimurium I 4,[5],12:i:-	Italy	tv	food	pig	2015	4897104	ST-34	Salmonella enterica subsp. enterica serovar Typhimurium str. SL1344		blaTEM-1B,strA,strB,sul2,tet(B)	IncQ1,Col(VCM04),ColRNAI	pcoA,pcoD,silA,silE	relBE* ,phd-doc ,relBE ,fic ,vapBC ,relBE or parDE* ,higBA
DTU2016-1042	4:i:-	potential monophasic variant of Typhimurium		Typhimurium I 4,[5],12:i:-	Italy	tn	food	pig	2015	4928217	ST-34	Salmonella enterica subsp. enterica serovar Typhimurium str. SL1344		tet(B)		pcoA,pcoD,silA,silE	relBE* ,phd-doc ,relBE ,fic ,vapBC ,relBE or parDE* ,higBA
DTU2016-1043	4:i:-	potential monophasic variant of Typhimurium		Typhimurium I 4,[5],12:i:-	Italy	tv	food	pig	2015	5071461	ST-34	Salmonella enterica subsp. enterica serovar Typhimurium str. D23580		tet(B)		merA,pcoA,pcoD,silA,silE	relBE* ,fic ,vapBC ,relBE or parDE* ,higBA ,phd-doc ,relBE
DTU2016-1044	4:i:-	potential monophasic variant of Typhimurium(O5-)	*A frameshift deletion was detected in oafA, indicative of the loss of O5 epitope (O5 negative)	Typhimurium I 4,[5],12:i:-	Italy	vi	animal	pig	2015	4922843	ST-34	Salmonella enterica subsp. enterica serovar Typhimurium str. SL1344		blaTEM-1B,strA,strB,sul2,tet(B)	IncQ1	merA,pcoA,pcoD,silA,silE	relBE* ,phd-doc ,relBE ,fic ,vapBC ,relBE or parDE* ,higBA
DTU2016-1045	4:i:-	potential monophasic variant of Typhimurium(O5-)	*A frameshift deletion was detected in oafA, indicative of the loss of O5 epitope (O5 negative)	Typhimurium I 4,[5],12:i:-	Italy	pn	food	pig	2015	4949073	ST-34	Salmonella enterica subsp. enterica serovar Typhimurium str. ST4/74		blaTEM-1B,strA,strB,sul2,tet(B)	IncQ1,ColRNAI	pcoA,pcoD,silA,silE	relBE* ,phd-doc ,relBE ,fic ,vapBC ,relBE or parDE* ,higBA
DTU2016-1046	4:i:-	potential monophasic variant of Typhimurium(O5-)	*A frameshift deletion was detected in oafA, indicative of the loss of O5 epitope (O5 negative)	Typhimurium I 4,[5],12:i:-	Italy	tv	food	pig	2015	5021712	ST-34	Salmonella enterica subsp. enterica serovar Typhimurium str. SL1344		blaTEM-1B,strA,strB,sul2,tet(B)	IncQ1,Col156,ColRNAI	pcoA,pcoD,silA,silE	relBE* ,phd-doc ,relBE ,fic ,vapBC ,relBE or parDE* ,higBA
DTU2016-1047	4:i:-	potential monophasic variant of Typhimurium(O5-)	*A frameshift deletion was detected in oafA, indicative of the loss of O5 epitope (O5 negative)	Typhimurium I 4,[5],12:i:-	Italy	vi	food	pig	2015	4898526	ST-34	Salmonella enterica subsp. enterica serovar Typhimurium var. 5- str. CFSAN001921 1271862		blaTEM-1B,strA-like,strB,sul2,tet(B)	Col8282,IncQ1,Col156,ColRNAI	pcoA,pcoD,silA,silE	relBE* ,phd-doc ,relBE ,fic ,vapBC ,relBE or parDE* ,higBA
2260-2012	4:i:1,2	Typhimurium			Italy	bs	laboratory	heron	2012	4904835	ST-99	Salmonella enterica subsp. enterica serovar Typhimurium str. ST4/74	fljA, fljB		IncFIB(S),IncFII(S),IncX4		relBE* ,phd-doc ,relBE ,fic ,vapBC ,higBA ,RelBE or parDE* ,mazEF, ccd or relBE* ,stborf2
3237-2011	4:i:1,2	Typhimurium			Italy	bs	laboratory	cattle	2011	4949794	ST-34	Salmonella enterica subsp. enterica serovar Typhimurium str. T000240	fljA, fljB	blaTEM-1B,strA,strB,sul2,tet(B)	IncQ1,ColRNAI	merA,pcoA,pcoD,silA,silE	relBE* ,phd-doc ,relBE ,fic ,RelBE or parDE* ,vapBC ,higBA
3399-2012	4:i:-	potential monophasic variant of Typhimurium			Italy	bz	laboratory	human	2012	4933959	ST-34	Salmonella enterica subsp. enterica serovar Typhimurium str. ST4/74	fljA, fljB	blaTEM-1B,strA,strB,sul2,tet(B)	IncQ1	merA,pcoA,pcoD,silA,silE	relBE* ,phd-doc ,relBE ,fic ,vapBC ,RelBE or parDE* ,higBA
3443-2011	4:i:1,2	Typhimurium			Italy	pr	laboratory	pig	2011	4904485	ST-19	Salmonella enterica subsp. enterica serovar Typhimurium str. T000240	fljA, fljB	tet(B)	IncFIA,IncFIB(AP001918)		relBE* ,fic ,vapBC ,higBA ,phd-doc ,relBE ,RelBE or parDE* ,ccdBletD ,letB
3528-2011	4:i:1,2	Typhimurium			Italy	to	laboratory	na	2011	4947717	ST-34	Salmonella enterica subsp. enterica serovar Typhimurium str. SL1344	fljA, fljB	blaTEM-1B,strA,strB,sul2,tet(B)	IncI1,IncQ1,ColRNAI	merA	relBE* ,fic ,vapBC ,RelBE or parDE* ,higBA ,relBE ,phd-doc
4007-2011	4:i:1,2	Typhimurium(O5-)	*A frameshift deletion was detected in oafA, indicative of the loss of O5 epitope (O5 negative)		Italy	bs	laboratory	poultry	2011	5030327	ST-34	Salmonella enterica subsp. enterica serovar Typhimurium str. SL1344	fljA, fljB	aph(3')-Ia,blaTEM-1B,tet(B)	IncFIC(FII),IncI1,IncFIB(pB171),ColE10,Col156,ColRNAI	merA	relBE* ,phd-doc ,relBE ,fic ,vapBC ,RelBE or parDE* ,higBA
LT2	4:i:1,2	Typhimurium		Typhimurium	Unknown	NA	other	na	2001	4857432	ST-19	Salmonella enterica subsp. enterica serovar Typhimurium str. LT2	fljA, fljB		IncFIB(S),IncFII(S)		relBE* ,fic ,vapBC ,higBA ,phd-doc ,relBE ,RelBE or parDE*
LN999997	4:i:-	potential monophasic variant of Typhimurium		Typhimurium I 4,[5],12:i:-	Italy	NA	other	na	2015	5037238	ST-34	Salmonella enterica subsp. enterica serovar Typhimurium str. SL1344		blaTEM-1B,strA,strB,sul2,tet(B)	IncQ1	merA,pcoA,pcoD,silA,silE	relBE* ,fic ,vapBC ,higBA ,phd-doc ,relBE ,RelBE or parDE*
