# Supplementary material for: A Comparative Genomic Analysis Provides Novel Insights Into the Ecological Success of the Monophasic Salmonella Serovar 4,[5],12:i:-
Source: Front Microbiol. 2018 Apr 17;9:715. doi: 10.3389/fmicb.2018.00715 (PMC5913373; doi:10.3389/fmicb.2018.00715)
Supplement: Supplementary file 9 [file DataSheet9.XLSX]

## Sheet: category_ta_freq
Category ->	letB	relBE	relBE	-	-	relBE or parDE	relBE or parDE	vapBC	phd-doc	-	mazEF	relE	-	relBE	ccdB(letD)	-	fic	vapBC	relBE	hipBA	vapBC	-	higBA	maxEF, ccd or relBE	higBA (relBE)	-	vagD	higBA	-	relBE *	relBE	-	mazEF, ccd or relBE *	relBE or parDE	mazEF, ccd or relBE *	relBE or parDE	relBE
Gene ->	letB	STM3516	STM3777	STM4528	STY3027	SeAg_B1619	pO157p70	SPAB_03778	STM3558	STM3651	CAA29585.1	relE	SSPA3490	STM1550	ccdB(letD)	stborf2	fic	SeAg_B4731	STM4032.2N	SeAg_B4814	STM3033	SeHA_A0006	STY3651	SPAB_05650	SeD_A4296	STM4318	vagD	SPA3745	STY4518	SPAB_04991	SeD_A4173	STM2905	SeD_B0036	STM2954.1n	SeD_A4876	SeD_B0115	STM4450
LT2_chromosome_sequence	0	1	1	1	0	0	0	0	1	1	0	0	0	1	0	0	1	0	1	0	1	0	1	0	0	1	0	0	0	0	0	1	0	1	0	0	1
3528-2011	0	1	1	1	0	0	0	0	1	1	0	0	0	1	0	0	1	0	1	0	1	1	1	0	0	1	0	0	0	0	0	1	0	1	0	0	1
ISZ-7	0	1	1	1	1	0	0	0	1	1	0	0	0	1	0	0	1	0	1	0	1	0	1	0	0	1	0	0	1	0	0	1	0	1	0	0	1
2260-2012	0	1	1	1	0	0	0	0	1	1	0	0	0	1	0	1	1	0	1	0	1	0	1	0	0	1	0	0	0	0	0	1	1	1	0	0	1
ISZ-6	0	1	1	1	1	0	0	0	1	1	0	0	0	1	0	0	1	0	1	0	1	0	1	0	0	1	0	0	1	0	0	1	0	1	0	0	1
DTU2016_1046	0	1	1	1	1	0	0	0	1	1	0	0	0	1	0	0	1	0	1	0	1	0	1	0	0	1	0	0	1	0	0	1	0	1	0	0	1
DTU2016_1047	0	1	1	1	1	0	0	0	1	1	0	0	0	1	0	0	1	0	1	0	1	0	1	0	0	1	0	0	1	0	0	1	0	1	0	0	1
DTU2016_1044	0	1	1	1	1	0	0	0	1	1	0	0	0	1	0	0	1	0	1	0	1	0	1	0	0	1	0	0	1	0	0	1	0	1	0	0	1
DTU2016_1045	0	1	1	1	1	0	0	0	1	1	0	0	0	1	0	0	1	0	1	0	1	0	1	0	0	1	0	0	1	0	0	1	0	1	0	0	1
DTU2016_1042	0	1	1	1	1	0	0	0	1	1	0	0	0	1	0	0	1	0	1	0	1	0	1	0	0	1	0	0	1	0	0	1	0	1	0	0	1
DTU2016_1043	0	1	1	1	1	0	0	0	1	1	0	0	0	1	0	0	1	0	1	0	1	0	1	0	0	1	0	0	1	0	0	1	0	1	0	0	1
DTU2016_1040	0	1	1	1	1	0	0	0	1	1	0	0	0	1	0	0	1	0	1	0	1	0	1	0	0	1	0	0	1	0	0	1	0	1	0	0	1
DTU2016_1041	0	1	1	1	1	0	0	0	1	1	0	0	0	1	0	0	1	0	1	0	1	0	1	0	0	1	0	0	1	0	0	1	0	1	0	0	1
4007-2011	0	1	1	1	0	0	0	0	1	1	1	0	0	1	0	0	1	0	1	0	1	1	1	0	0	1	0	0	0	0	0	1	0	1	0	0	1
ISZ-20	0	1	1	1	1	0	0	0	1	1	0	0	0	1	0	0	1	0	1	0	1	0	1	0	0	1	0	0	1	0	0	1	0	1	0	0	1
DTU2016_1024	0	1	1	1	0	0	0	0	1	1	0	0	0	1	0	0	1	0	1	0	1	0	1	0	0	1	0	0	0	0	0	1	0	1	0	0	1
DTU2016_1025	0	1	1	1	1	0	0	0	1	1	0	0	0	1	0	0	1	0	1	0	1	0	1	0	0	1	0	0	1	0	0	1	0	1	0	0	1
DTU2016_1026	0	1	1	1	1	0	0	0	1	1	0	0	0	1	0	0	1	0	1	0	1	0	1	0	0	1	0	0	1	0	0	1	0	1	0	0	1
3237-2011	0	1	1	1	0	0	0	0	1	1	0	0	0	1	0	0	1	0	1	0	1	0	1	0	0	1	0	0	0	0	0	1	0	1	0	0	1
DTU2016_1021	0	1	1	1	1	0	0	0	1	1	0	0	0	1	0	0	1	0	1	0	1	0	1	0	0	1	0	0	1	0	0	1	0	1	0	0	1
DTU2016_1023	0	1	1	1	1	0	1	0	1	1	0	0	0	1	0	0	1	0	1	0	1	0	1	0	0	1	0	0	1	0	0	1	0	1	0	0	1
DTU2016_1039	0	1	1	1	1	0	0	0	1	1	0	0	0	1	0	0	1	0	1	0	1	0	1	0	0	1	0	0	1	0	0	1	0	1	0	0	1
LN999997_monophasic	0	1	1	1	0	0	0	0	1	1	0	0	0	1	0	0	1	0	1	0	1	0	1	0	0	1	0	0	0	0	0	1	0	1	0	0	1
DTU2016_1028	0	1	1	1	1	0	0	0	1	1	0	0	0	1	0	0	1	0	1	0	1	0	1	0	0	1	0	0	1	0	0	1	0	1	0	1	1
DTU2016_1029	0	1	1	1	1	0	1	0	1	1	0	0	0	1	0	0	1	0	1	0	1	0	1	0	0	1	0	0	1	0	0	1	0	1	0	0	1
ISZ-1	1	1	1	1	1	0	0	0	1	1	1	0	0	1	2	0	1	0	1	0	1	0	1	0	0	1	0	0	1	0	0	1	0	1	0	0	1
ISZ-2	0	1	1	1	1	0	0	0	1	1	0	0	0	1	0	0	1	0	1	0	1	0	1	0	0	1	0	0	1	0	0	1	0	1	0	0	1
ISZ-3	0	1	1	1	1	0	0	0	1	1	0	0	0	1	0	0	1	0	1	0	1	0	1	0	0	1	0	0	1	0	0	1	0	1	0	0	1
ISZ-5	0	1	1	1	1	0	0	0	1	1	0	0	0	1	0	0	1	0	1	0	1	0	1	0	0	1	0	0	1	0	0	1	0	1	0	0	1
ISZ-4	0	1	1	1	1	0	0	0	1	1	0	0	0	1	0	0	1	0	1	0	1	0	1	0	0	1	0	0	1	0	0	1	0	1	0	0	1
DTU2016_1027	0	1	1	1	1	0	0	0	1	1	0	0	0	1	0	0	1	0	1	0	1	0	1	0	0	1	0	0	1	0	0	1	0	1	0	0	1
ISZ-16	0	1	1	1	1	0	0	0	1	1	0	0	0	1	0	0	1	0	1	0	1	0	1	0	0	1	0	0	1	0	0	1	0	1	0	0	1
ISZ-17	0	1	1	1	1	0	0	0	1	1	0	0	0	1	0	1	1	0	1	0	1	0	1	0	0	1	0	0	1	0	0	1	1	1	0	0	1
ISZ-14	0	1	1	1	1	0	0	0	1	1	0	0	0	1	0	1	1	0	1	0	1	0	1	0	0	1	0	0	1	0	0	1	1	1	0	0	1
ISZ-15	0	1	1	1	1	0	0	0	1	1	0	0	0	1	0	0	1	0	1	0	1	0	1	0	0	1	0	0	1	0	0	1	0	1	0	0	1
ISZ-12	0	1	1	1	1	0	0	0	1	1	0	0	0	1	0	0	1	0	1	0	1	0	1	0	0	1	0	0	1	0	0	1	0	1	0	0	1
ISZ-13	0	1	1	1	1	0	0	0	1	1	0	0	0	1	0	0	1	0	1	0	1	0	1	0	0	1	0	0	1	0	0	1	0	1	0	0	1
ISZ-10	0	1	1	1	1	0	0	0	1	1	0	0	0	1	0	0	1	0	1	0	1	0	1	0	0	1	0	0	1	0	0	1	0	1	0	0	1
ISZ-11	0	1	1	1	1	0	0	0	1	1	0	0	0	1	0	0	1	0	1	0	1	0	1	0	0	1	0	0	1	0	0	1	0	1	0	0	1
3399-2012	0	1	1	1	0	0	0	0	1	1	0	0	0	1	0	0	1	0	1	0	1	0	1	0	0	1	0	0	0	0	0	1	0	1	0	0	1
ISZ-18	0	1	1	1	1	0	0	0	1	1	0	0	0	1	0	0	1	0	1	0	1	0	1	0	0	1	0	0	1	0	0	1	0	1	0	0	1
ISZ-19	0	0	0	0	1	1	0	1	1	1	0	0	1	0	0	0	0	0	1	1	0	0	0	0	1	1	0	1	1	1	0	1	0	1	1	0	1
DTU2016_1037	0	1	1	1	1	0	0	0	1	1	0	0	0	1	0	0	1	0	1	0	1	0	1	0	0	1	0	0	1	0	0	1	0	1	0	0	1
DTU2016_1036	0	1	1	1	1	0	0	0	1	1	0	0	0	1	0	0	1	0	1	0	1	0	1	0	0	1	0	0	1	0	0	1	0	1	0	0	1
DTU2016_1035	0	1	0	0	0	0	0	0	0	0	0	1	0	0	0	0	0	1	1	0	0	0	1	1	0	1	0	0	0	0	1	1	0	0	0	0	0
DTU2016_1034	0	1	1	1	1	0	0	0	1	1	0	0	0	1	0	0	1	0	1	0	1	0	1	0	0	1	0	0	1	0	0	1	0	1	0	0	1
DTU2016_1033	0	1	1	1	1	0	0	0	1	1	0	0	0	1	0	0	1	0	1	0	1	0	1	0	0	1	0	0	1	0	0	1	0	1	0	0	1
DTU2016_1032	0	1	1	1	1	0	0	0	1	1	0	0	0	1	0	0	1	0	1	0	1	0	1	0	0	1	0	0	1	0	0	1	0	1	0	0	1
DTU2016_1031	0	1	1	1	1	0	0	0	1	1	0	0	0	1	0	0	1	0	1	0	1	0	1	0	0	1	1	0	1	0	0	1	0	1	0	0	1
DTU2016_1030	0	1	1	1	1	0	0	0	1	1	0	0	0	1	0	0	1	0	1	0	1	0	1	0	0	1	0	0	1	0	0	1	0	1	0	0	1
ISZ-8	0	1	1	1	1	0	0	0	1	1	0	0	0	1	0	0	1	0	1	0	1	0	1	0	0	1	0	0	1	0	0	1	0	1	0	0	1
ISZ-9	0	1	1	1	1	0	0	0	1	1	0	0	0	1	0	0	1	0	1	0	1	0	1	0	0	1	0	0	1	0	0	1	0	1	0	0	1
3443-2011	1	1	1	1	0	0	1	0	1	1	0	0	0	1	1	0	1	0	1	0	1	0	1	0	0	1	1	0	0	0	0	1	0	1	0	0	1
DTU2016_1038	0	1	1	1	1	0	0	0	1	1	0	0	0	1	0	0	1	0	1	0	1	0	1	0	0	1	0	0	1	0	0	1	0	1	0	0	1

## Sheet: category_ta_pos
Category ->	letB	relBE	relBE	-	-	relBE or parDE	relBE or parDE	vapBC	phd-doc	-	mazEF	relE	-	relBE	ccdB(letD)	-	fic	vapBC	relBE	hipBA	vapBC	-	higBA	maxEF, ccd or relBE	higBA (relBE)	-	vagD	higBA	-	relBE *	relBE	-	mazEF, ccd or relBE *	relBE or parDE	mazEF, ccd or relBE *	relBE or parDE	relBE
Gene ->	letB	STM3516	STM3777	STM4528	STY3027	SeAg_B1619	pO157p70	SPAB_03778	STM3558	STM3651	CAA29585.1	relE	SSPA3490	STM1550	ccdB(letD)	stborf2	fic	SeAg_B4731	STM4032.2N	SeAg_B4814	STM3033	SeHA_A0006	STY3651	SPAB_05650	SeD_A4296	STM4318	vagD	SPA3745	STY4518	SPAB_04991	SeD_A4173	STM2905	SeD_B0036	STM2954.1n	SeD_A4876	SeD_B0115	STM4450
LT2_chromosome_sequence	0	gi|16763390|ref|NC_003197.1|:3679693:3679968	gi|16763390|ref|NC_003197.1|:3978794:3979153	gi|16763390|ref|NC_003197.1|:4785649:4785936	0	0	0	0	gi|16763390|ref|NC_003197.1|:3727936:3728304	gi|16763390|ref|NC_003197.1|:3837736:3838221	0	0	0	gi|16763390|ref|NC_003197.1|:1626565:1626849	0	0	gi|16763390|ref|NC_003197.1|:3620354:3620956	0	gi|16763390|ref|NC_003197.1|:4241636:4241947	0	gi|16763390|ref|NC_003197.1|:3195156:3195554	0	gi|16763390|ref|NC_003197.1|:4115623:4115985	0	0	gi|16763390|ref|NC_003197.1|:4562850:4563341	0	0	0	0	0	gi|16763390|ref|NC_003197.1|:3047619:3048146	0	gi|16763390|ref|NC_003197.1|:3102178:3102468	0	0	gi|16763390|ref|NC_003197.1|:4691680:4691964
3528-2011	0	NODE_33_length_192392_cov_22.688375:148189:148464	NODE_50_length_124346_cov_23.327215:75737:76096	NODE_6_length_251861_cov_22.910454:104846:105133	0	0	0	0	NODE_33_length_192392_cov_22.688375:99853:100221	NODE_16_length_102193_cov_22.465012:9615:10100	0	0	0	NODE_47_length_168977_cov_20.834888:75599:75883	0	0	NODE_69_length_30902_cov_23.286713:8732:9334	0	NODE_5_length_107489_cov_23.105341:66977:67288	0	NODE_54_length_189327_cov_22.450617:92622:93020	NODE_76_length_21613_cov_23.801369:1655:1936	NODE_55_length_90837_cov_23.215143:10480:10842	0	0	NODE_29_length_125117_cov_23.598455:51159:51650	0	0	0	0	0	NODE_51_length_185782_cov_21.911381:53671:54198	0	NODE_54_length_189327_cov_22.450617:351:641	0	0	NODE_6_length_251861_cov_22.910454:198818:199102
ISZ-7	0	NODE_74_length_48959_cov_15.772157:4756:5031	NODE_67_length_99887_cov_15.781794:33450:33809	NODE_7_length_99824_cov_16.088076:32036:32323	NODE_109_length_29807_cov_15.717047:608:1135	0	0	0	NODE_103_length_143484_cov_15.653864:43274:43642	NODE_48_length_52122_cov_16.020491:42200:42685	0	0	0	NODE_144_length_410902_cov_16.047857:4446:4730	0	0	NODE_168_length_40423_cov_15.854217:25726:26328	0	NODE_49_length_48937_cov_16.728897:40498:40809	0	NODE_17_length_189456_cov_16.339804:92767:93165	0	NODE_51_length_80869_cov_15.844341:70126:70488	0	0	NODE_101_length_133164_cov_16.749113:131658:132149	0	0	NODE_101_length_133164_cov_16.749113:131658:132149	0	0	NODE_109_length_29807_cov_15.717047:608:1135	0	NODE_17_length_189456_cov_16.339804:502:792	0	0	NODE_8_length_89750_cov_16.282730:37423:37707
2260-2012	0	NODE_123_length_275927_cov_38.495789:44131:44406	NODE_15_length_100242_cov_39.631580:33968:34327	NODE_30_length_361241_cov_38.400784:135265:135552	0	0	0	0	NODE_123_length_275927_cov_38.495789:92174:92542	NODE_123_length_275927_cov_38.495789:201970:202455	0	0	0	NODE_103_length_929168_cov_34.630516:416210:416494	0	NODE_58_length_33792_cov_19.217625:33161:33559	NODE_121_length_30920_cov_39.083019:21666:22268	0	NODE_23_length_149372_cov_39.467037:109039:109350	0	NODE_10_length_324038_cov_38.729019:323411:323809	0	NODE_7_length_90599_cov_39.508373:79856:80218	0	0	NODE_30_length_361241_cov_38.400784:357869:358360	0	0	0	0	0	NODE_36_length_199629_cov_36.464832:160614:161141	NODE_58_length_33792_cov_19.217625:5643:5948	NODE_13_length_95827_cov_37.464024:82116:82406	0	0	NODE_30_length_361241_cov_38.400784:229243:229527
ISZ-6	0	NODE_31_length_376841_cov_19.647650:44027:44302	NODE_31_length_376841_cov_19.647650:343131:343490	NODE_22_length_284363_cov_20.191319:146827:147114	NODE_2_length_184792_cov_20.132555:131683:132210	0	0	0	NODE_31_length_376841_cov_19.647650:92270:92638	NODE_31_length_376841_cov_19.647650:202073:202558	0	0	0	NODE_11_length_814854_cov_19.870964:395795:396079	0	0	NODE_85_length_31799_cov_20.402906:22598:23200	0	NODE_32_length_149913_cov_20.072216:109203:109514	0	NODE_24_length_252543_cov_20.044329:92588:92986	0	NODE_30_length_90837_cov_19.794544:10480:10842	0	0	NODE_21_length_318888_cov_20.212795:162312:162803	0	0	NODE_21_length_318888_cov_20.212795:162312:162803	0	0	NODE_2_length_184792_cov_20.132555:131683:132210	0	NODE_24_length_252543_cov_20.044329:341:631	0	0	NODE_22_length_284363_cov_20.191319:52858:53142
DTU2016_1046	0	NODE_252_length_517637_cov_33.038765:44027:44302	NODE_252_length_517637_cov_33.038765:342943:343302	NODE_36_length_175536_cov_33.474216:135610:135897	NODE_239_length_700475_cov_32.051445:568364:568891	0	0	0	NODE_252_length_517637_cov_33.038765:92070:92438	NODE_252_length_517637_cov_33.038765:201973:202458	0	0	0	NODE_21_length_911403_cov_26.742546:492378:492662	0	0	NODE_33_length_62830_cov_35.336414:14194:14796	0	NODE_18_length_149712_cov_34.734257:109200:109511	0	NODE_239_length_700475_cov_32.051445:422866:423264	0	NODE_15_length_90837_cov_35.415382:80094:80456	0	0	NODE_83_length_187763_cov_36.974899:75843:76334	0	0	NODE_83_length_187763_cov_36.974899:75843:76334	0	0	NODE_239_length_700475_cov_32.051445:568364:568891	0	NODE_239_length_700475_cov_32.051445:515142:515432	0	0	NODE_31_length_107196_cov_34.360836:52858:53142
DTU2016_1047	0	NODE_10_length_464124_cov_42.884541:44027:44302	NODE_10_length_464124_cov_42.884541:342931:343290	NODE_5_length_548844_cov_39.979149:146437:146724	NODE_76_length_996888_cov_39.924541:131683:132210	0	0	0	NODE_10_length_464124_cov_42.884541:92070:92438	NODE_10_length_464124_cov_42.884541:201873:202358	0	0	0	NODE_22_length_927757_cov_36.899143:334732:335016	0	0	NODE_31_length_57191_cov_44.153030:48168:48770	0	NODE_1_length_149715_cov_42.671177:40300:40611	0	NODE_76_length_996888_cov_39.924541:277401:277799	0	NODE_15_length_90837_cov_42.954567:10480:10842	0	0	NODE_16_length_267134_cov_44.690506:110326:110817	0	0	NODE_16_length_267134_cov_44.690506:110326:110817	0	0	NODE_76_length_996888_cov_39.924541:131683:132210	0	NODE_76_length_996888_cov_39.924541:185142:185432	0	0	NODE_5_length_548844_cov_39.979149:52858:53142
DTU2016_1044	0	NODE_34_length_288083_cov_18.705336:44027:44302	NODE_29_length_181578_cov_19.503105:54983:55342	NODE_13_length_282623_cov_18.777262:135609:135896	NODE_12_length_349086_cov_18.952963:64219:64746	0	0	0	NODE_34_length_288083_cov_18.705336:92270:92638	NODE_34_length_288083_cov_18.705336:202015:202500	0	0	0	NODE_10_length_364024_cov_16.980955:315666:315950	0	0	NODE_26_length_30758_cov_18.548216:8588:9190	0	NODE_14_length_149519_cov_19.061029:40268:40579	0	NODE_12_length_349086_cov_18.952963:211038:211436	0	NODE_30_length_90837_cov_19.134384:10480:10842	0	0	NODE_12_length_349086_cov_18.952963:295334:295825	0	0	NODE_12_length_349086_cov_18.952963:295334:295825	0	0	NODE_12_length_349086_cov_18.952963:64219:64746	0	NODE_12_length_349086_cov_18.952963:118839:119129	0	0	NODE_13_length_282623_cov_18.777262:229581:229865
DTU2016_1045	0	NODE_15_length_517825_cov_55.970249:473622:473897	NODE_15_length_517825_cov_55.970249:174434:174793	NODE_86_length_507481_cov_55.017265:360466:360753	NODE_22_length_633429_cov_55.833542:501318:501845	0	0	0	NODE_15_length_517825_cov_55.970249:425286:425654	NODE_15_length_517825_cov_55.970249:315366:315851	0	0	0	NODE_89_length_834883_cov_48.302166:499939:500223	0	0	NODE_20_length_62843_cov_58.650639:14196:14798	0	NODE_10_length_149683_cov_58.624458:40268:40579	0	NODE_22_length_633429_cov_55.833542:355735:356133	0	NODE_5_length_90837_cov_59.287373:80094:80456	0	0	NODE_84_length_230150_cov_61.005440:73389:73880	0	0	NODE_84_length_230150_cov_61.005440:73389:73880	0	0	NODE_22_length_633429_cov_55.833542:501318:501845	0	NODE_22_length_633429_cov_55.833542:448096:448386	0	0	NODE_86_length_507481_cov_55.017265:454438:454722
DTU2016_1042	0	NODE_30_length_517825_cov_22.406479:473622:473897	NODE_30_length_517825_cov_22.406479:174434:174793	NODE_14_length_282625_cov_23.528231:135610:135897	NODE_11_length_778291_cov_22.581158:583029:583556	0	0	0	NODE_30_length_517825_cov_22.406479:425286:425654	NODE_30_length_517825_cov_22.406479:315366:315851	0	0	0	NODE_22_length_633522_cov_19.722216:214490:214774	0	0	NODE_41_length_30809_cov_22.074783:8639:9241	0	NODE_7_length_144468_cov_23.559923:40300:40611	0	NODE_11_length_778291_cov_22.581158:436457:436855	0	NODE_36_length_90670_cov_23.904610:79927:80289	0	0	NODE_29_length_148010_cov_24.131262:75443:75934	0	0	NODE_29_length_148010_cov_24.131262:75443:75934	0	0	NODE_11_length_778291_cov_22.581158:583029:583556	0	NODE_11_length_778291_cov_22.581158:528830:529120	0	0	NODE_14_length_282625_cov_23.528231:229582:229866
DTU2016_1043	0	NODE_228_length_184543_cov_17.077906:43944:44219	NODE_310_length_51852_cov_17.575542:18142:18501	NODE_203_length_195649_cov_18.098820:59748:60035	NODE_111_length_383389_cov_17.248119:131323:131850	0	0	0	NODE_228_length_184543_cov_17.077906:91918:92286	NODE_207_length_138317_cov_18.548637:121912:122397	0	0	0	NODE_227_length_116848_cov_16.341118:94059:94343	0	0	NODE_219_length_26512_cov_16.441799:8687:9289	0	NODE_158_length_89327_cov_17.845579:48847:49158	0	NODE_111_length_383389_cov_17.248119:277981:278379	0	NODE_98_length_90848_cov_17.580585:10480:10842	0	0	NODE_104_length_4625_cov_23.279568:1879:2370	0	0	NODE_104_length_4625_cov_23.279568:1879:2370	0	0	NODE_111_length_383389_cov_17.248119:131323:131850	0	NODE_111_length_383389_cov_17.248119:185820:186110	0	0	NODE_459_length_86186_cov_17.577147:33143:33427
DTU2016_1040	0	NODE_29_length_277039_cov_23.378773:44027:44302	NODE_2_length_187133_cov_24.935116:66040:66399	NODE_3_length_157090_cov_23.616308:21513:21800	NODE_11_length_132681_cov_22.670080:131683:132210	0	0	0	NODE_29_length_277039_cov_23.378773:92270:92638	NODE_29_length_277039_cov_23.378773:202073:202558	0	0	0	NODE_50_length_380793_cov_18.396727:305008:305292	0	0	NODE_57_length_30768_cov_23.132475:21667:22269	0	NODE_67_length_149519_cov_24.444511:40268:40579	0	NODE_38_length_501364_cov_22.517380:145551:145949	0	NODE_6_length_90670_cov_24.199856:10480:10842	0	0	NODE_45_length_167204_cov_25.012756:156416:156907	0	0	NODE_45_length_167204_cov_25.012756:156416:156907	0	0	NODE_11_length_132681_cov_22.670080:131683:132210	0	NODE_38_length_501364_cov_22.517380:53310:53600	0	0	NODE_15_length_110045_cov_23.072887:52858:53142
DTU2016_1041	0	NODE_165_length_517921_cov_24.932837:473718:473993	NODE_165_length_517921_cov_24.932837:174537:174896	NODE_1_length_282811_cov_25.157784:135796:136083	NODE_203_length_657558_cov_24.975010:560418:560945	0	0	0	NODE_165_length_517921_cov_24.932837:425382:425750	NODE_165_length_517921_cov_24.932837:315462:315947	0	0	0	NODE_111_length_934682_cov_21.723063:418893:419177	0	0	NODE_90_length_30869_cov_25.389809:8699:9301	0	NODE_2_length_149913_cov_26.180477:109203:109514	0	NODE_203_length_657558_cov_24.975010:414823:415221	0	NODE_56_length_90837_cov_26.246321:80094:80456	0	0	NODE_4_length_152300_cov_27.725384:97798:98289	0	0	NODE_4_length_152300_cov_27.725384:97798:98289	0	0	NODE_203_length_657558_cov_24.975010:560418:560945	0	NODE_203_length_657558_cov_24.975010:507196:507486	0	0	NODE_1_length_282811_cov_25.157784:229768:230052
4007-2011	0	NODE_7_length_464224_cov_25.175209:420021:420296	NODE_7_length_464224_cov_25.175209:120833:121192	NODE_21_length_917181_cov_25.356880:781383:781670	0	0	0	0	NODE_7_length_464224_cov_25.175209:371685:372053	NODE_7_length_464224_cov_25.175209:261765:262250	NODE_30_length_43698_cov_16.675798:1667:2068	0	0	NODE_38_length_395480_cov_24.060804:96494:96778	0	0	NODE_86_length_30838_cov_25.226280:8668:9270	0	NODE_26_length_149715_cov_25.418407:109203:109514	0	NODE_21_length_917181_cov_25.356880:278438:278836	NODE_11_length_44154_cov_25.883724:29082:29363	NODE_29_length_90670_cov_25.509253:10480:10842	0	0	NODE_76_length_123557_cov_26.435200:72175:72666	0	0	0	0	0	NODE_21_length_917181_cov_25.356880:131683:132210	0	NODE_21_length_917181_cov_25.356880:186185:186475	0	0	NODE_21_length_917181_cov_25.356880:687414:687698
ISZ-20	0	NODE_48_length_192308_cov_14.983121:148105:148380	NODE_46_length_53086_cov_14.903308:19376:19735	NODE_124_length_29398_cov_15.278251:9148:9435	NODE_28_length_19150_cov_14.353211:18218:18745	0	0	0	NODE_48_length_192308_cov_14.983121:99769:100137	NODE_32_length_52198_cov_15.029752:42294:42779	0	0	0	NODE_102_length_34796_cov_15.209219:4215:4499	0	0	NODE_5_length_35878_cov_15.497269:8779:9381	0	NODE_86_length_45510_cov_16.029093:24966:25277	0	NODE_77_length_109289_cov_15.063721:92679:93077	0	NODE_15_length_90829_cov_15.172126:10472:10834	0	0	NODE_38_length_133526_cov_15.841043:131432:131923	0	0	NODE_38_length_133526_cov_15.841043:131432:131923	0	0	NODE_28_length_19150_cov_14.353211:18218:18745	0	NODE_77_length_109289_cov_15.063721:431:721	0	0	NODE_47_length_137614_cov_14.859164:52850:53134
DTU2016_1024	0	NODE_15_length_471207_cov_29.494249:427004:427279	NODE_15_length_471207_cov_29.494249:127816:128175	NODE_4_length_206343_cov_29.064476:70545:70832	0	0	0	0	NODE_15_length_471207_cov_29.494249:378668:379036	NODE_15_length_471207_cov_29.494249:268748:269233	0	0	0	NODE_61_length_547897_cov_26.865404:514272:514556	0	0	NODE_25_length_57651_cov_29.734835:48302:48904	0	NODE_1_length_149913_cov_29.709244:40498:40809	0	NODE_86_length_473611_cov_29.785372:195917:196315	0	NODE_5_length_90837_cov_29.882603:10480:10842	0	0	NODE_86_length_473611_cov_29.785372:111528:112019	0	0	0	0	0	NODE_86_length_473611_cov_29.785372:341500:342027	0	NODE_86_length_473611_cov_29.785372:288278:288568	0	0	NODE_3_length_76386_cov_29.261986:52858:53142
DTU2016_1025	0	NODE_2_length_324893_cov_35.751411:280690:280965	NODE_62_length_22127_cov_37.823475:3725:4084	NODE_17_length_282935_cov_34.615005:135920:136207	NODE_19_length_716258_cov_33.562103:131683:132210	0	0	0	NODE_2_length_324893_cov_35.751411:232354:232722	NODE_2_length_324893_cov_35.751411:122434:122919	0	0	0	NODE_60_length_633165_cov_26.794230:418491:418775	0	0	NODE_3_length_35998_cov_34.225483:14194:14796	0	NODE_33_length_149551_cov_36.625263:109039:109350	0	NODE_19_length_716258_cov_33.562103:278378:278776	0	NODE_5_length_90551_cov_36.911587:10361:10723	0	0	NODE_27_length_148242_cov_36.264973:75675:76166	0	0	NODE_27_length_148242_cov_36.264973:75675:76166	0	0	NODE_19_length_716258_cov_33.562103:131683:132210	0	NODE_19_length_716258_cov_33.562103:186119:186409	0	0	NODE_17_length_282935_cov_34.615005:229892:230176
DTU2016_1026	0	NODE_23_length_517825_cov_42.193089:44027:44302	NODE_23_length_517825_cov_42.193089:343131:343490	NODE_14_length_282935_cov_42.845074:146827:147114	NODE_16_length_505871_cov_41.501450:104798:105325	0	0	0	NODE_23_length_517825_cov_42.193089:92270:92638	NODE_23_length_517825_cov_42.193089:202073:202558	0	0	0	NODE_5_length_1120846_cov_35.523273:418891:419175	0	0	NODE_81_length_30852_cov_42.236614:21667:22269	0	NODE_9_length_149913_cov_45.249119:109203:109514	0	NODE_16_length_505871_cov_41.501450:250498:250896	0	NODE_6_length_90837_cov_45.402676:10480:10842	0	0	NODE_101_length_268339_cov_45.840618:111531:112022	0	0	NODE_101_length_268339_cov_45.840618:111531:112022	0	0	NODE_16_length_505871_cov_41.501450:104798:105325	0	NODE_16_length_505871_cov_41.501450:158257:158547	0	0	NODE_14_length_282935_cov_42.845074:52858:53142
3237-2011	0	NODE_53_length_517790_cov_22.480618:473587:473862	NODE_53_length_517790_cov_22.480618:174434:174793	NODE_7_length_282625_cov_22.935137:146827:147114	0	0	0	0	NODE_53_length_517790_cov_22.480618:425251:425619	NODE_53_length_517790_cov_22.480618:315331:315816	0	0	0	NODE_29_length_550969_cov_21.854784:214481:214765	0	0	NODE_333_length_30758_cov_22.769913:8588:9190	0	NODE_35_length_60920_cov_23.166054:20408:20719	0	NODE_20_length_446631_cov_23.401588:436443:436841	0	NODE_28_length_90670_cov_22.527363:10480:10842	0	0	NODE_235_length_149586_cov_23.338093:73566:74057	0	0	0	0	0	NODE_19_length_242719_cov_22.272381:105911:106438	0	NODE_19_length_242719_cov_22.272381:160408:160698	0	0	NODE_7_length_282625_cov_22.935137:52858:53142
DTU2016_1021	0	NODE_7_length_464315_cov_37.262169:44027:44302	NODE_7_length_464315_cov_37.262169:343131:343490	NODE_122_length_295238_cov_35.219753:70548:70835	NODE_18_length_890792_cov_34.141888:758681:759208	0	0	0	NODE_7_length_464315_cov_37.262169:92270:92638	NODE_7_length_464315_cov_37.262169:202073:202558	0	0	0	NODE_89_length_907866_cov_28.793779:488808:489092	0	0	NODE_22_length_36364_cov_35.234764:21667:22269	0	NODE_5_length_149749_cov_37.262165:109039:109350	0	NODE_18_length_890792_cov_34.141888:613098:613496	0	NODE_16_length_90673_cov_37.683090:10480:10842	0	0	NODE_91_length_319066_cov_37.963188:156416:156907	0	0	NODE_91_length_319066_cov_37.963188:156416:156907	0	0	NODE_18_length_890792_cov_34.141888:758681:759208	0	NODE_18_length_890792_cov_34.141888:705459:705749	0	0	NODE_8_length_76386_cov_36.181866:23343:23627
DTU2016_1023	0	NODE_33_length_59049_cov_17.036613:14846:15121	NODE_14_length_328029_cov_17.155821:150611:150970	NODE_95_length_330271_cov_17.810780:146827:147114	NODE_16_length_619634_cov_17.122820:117168:117695	0	NODE_6_length_23195_cov_26.744902:17271:17546	0	NODE_45_length_53566_cov_17.580200:33161:33529	NODE_14_length_328029_cov_17.155821:9553:10038	0	0	0	NODE_29_length_443484_cov_14.773532:418872:419156	0	0	NODE_54_length_29986_cov_17.396452:8500:9102	0	NODE_25_length_149715_cov_18.456301:109203:109514	0	NODE_16_length_619634_cov_17.122820:263619:264017	0	NODE_19_length_90837_cov_18.125412:80094:80456	0	0	NODE_18_length_228983_cov_18.829140:72175:72666	0	0	NODE_18_length_228983_cov_18.829140:72175:72666	0	0	NODE_16_length_619634_cov_17.122820:117168:117695	0	NODE_16_length_619634_cov_17.122820:171360:171650	0	0	NODE_95_length_330271_cov_17.810780:52858:53142
DTU2016_1039	0	NODE_7_length_517625_cov_39.384975:44027:44302	NODE_7_length_517625_cov_39.384975:342931:343290	NODE_33_length_916278_cov_39.719994:780346:780633	NODE_33_length_916278_cov_39.719994:131683:132210	0	0	0	NODE_7_length_517625_cov_39.384975:92070:92438	NODE_7_length_517625_cov_39.384975:201873:202358	0	0	0	NODE_18_length_973986_cov_34.032372:418891:419175	0	0	NODE_69_length_57029_cov_41.521244:8753:9355	0	NODE_8_length_149913_cov_41.597172:109203:109514	0	NODE_33_length_916278_cov_39.719994:277401:277799	0	NODE_14_length_90837_cov_41.482887:10480:10842	0	0	NODE_72_length_228936_cov_43.072250:156369:156860	0	0	NODE_72_length_228936_cov_43.072250:156369:156860	0	0	NODE_33_length_916278_cov_39.719994:131683:132210	0	NODE_33_length_916278_cov_39.719994:185142:185432	0	0	NODE_33_length_916278_cov_39.719994:686377:686661
LN999997_monophasic	0	ENA|LN999997|LN999997.1:1692044:1692319	ENA|LN999997|LN999997.1:1392855:1393214	ENA|LN999997|LN999997.1:464882:465169	0	0	0	0	ENA|LN999997|LN999997.1:1643708:1644076	ENA|LN999997|LN999997.1:1533788:1534273	0	0	0	ENA|LN999997|LN999997.1:3795964:3796248	0	0	ENA|LN999997|LN999997.1:1751062:1751664	0	ENA|LN999997|LN999997.1:1130251:1130562	0	ENA|LN999997|LN999997.1:2208404:2208802	0	ENA|LN999997|LN999997.1:1256022:1256384	0	0	ENA|LN999997|LN999997.1:768932:769423	0	0	0	0	0	ENA|LN999997|LN999997.1:2355043:2355570	0	ENA|LN999997|LN999997.1:2300783:2301073	0	0	ENA|LN999997|LN999997.1:558854:559138
DTU2016_1028	0	NODE_17_length_474303_cov_16.369888:44031:44306	NODE_17_length_474303_cov_16.369888:343135:343494	NODE_21_length_282935_cov_16.769552:146827:147114	NODE_34_length_113921_cov_16.330044:37848:38375	0	0	0	NODE_17_length_474303_cov_16.369888:92274:92642	NODE_17_length_474303_cov_16.369888:202077:202562	0	0	0	NODE_167_length_513788_cov_14.482240:94712:94996	0	0	NODE_57_length_30518_cov_16.561373:21301:21903	0	NODE_56_length_149922_cov_16.890810:40498:40809	0	NODE_16_length_359534_cov_16.618942:2395:2793	0	NODE_58_length_90837_cov_17.113842:80094:80456	0	0	NODE_68_length_230374_cov_17.783834:156416:156907	0	0	NODE_68_length_230374_cov_17.783834:156416:156907	0	0	NODE_34_length_113921_cov_16.330044:37848:38375	0	NODE_34_length_113921_cov_16.330044:91307:91597	0	NODE_11_length_33020_cov_23.758026:24259:24540	NODE_21_length_282935_cov_16.769552:52858:53142
DTU2016_1029	0	NODE_9_length_517741_cov_22.689575:473534:473809	NODE_9_length_517741_cov_22.689575:174434:174793	NODE_8_length_282625_cov_23.445053:135610:135897	NODE_11_length_136618_cov_22.032837:19022:19549	0	NODE_15_length_23195_cov_31.447380:17271:17546	0	NODE_9_length_517741_cov_22.689575:425198:425566	NODE_9_length_517741_cov_22.689575:315278:315763	0	0	0	NODE_26_length_431455_cov_20.748249:94764:95048	0	0	NODE_191_length_36364_cov_23.035364:14194:14796	0	NODE_5_length_149551_cov_23.491625:109039:109350	0	NODE_17_length_483021_cov_22.651611:127103:127501	0	NODE_20_length_90670_cov_23.469074:79927:80289	0	0	NODE_59_length_229240_cov_24.524569:156416:156907	0	0	NODE_59_length_229240_cov_24.524569:156416:156907	0	0	NODE_11_length_136618_cov_22.032837:19022:19549	0	NODE_17_length_483021_cov_22.651611:34844:35134	0	0	NODE_8_length_282625_cov_23.445053:229582:229866
ISZ-1	NODE_19_length_14645_cov_93.213585:2211:2516	NODE_14_length_277034_cov_45.738960:44027:44302	NODE_32_length_99765_cov_44.852272:33450:33809	NODE_22_length_251784_cov_44.904564:146827:147114	NODE_21_length_294866_cov_44.542076:131683:132210	0	0	0	NODE_14_length_277034_cov_45.738960:92270:92638	NODE_14_length_277034_cov_45.738960:202073:202558	NODE_90_length_7487_cov_83.252838:2808:3209	0	0	NODE_73_length_592837_cov_43.644524:267558:267842	NODE_19_length_14645_cov_93.213585:2211:2516;NODE_19_length_14645_cov_93.213585:2211:2516	0	NODE_27_length_35998_cov_45.533863:14194:14796	0	NODE_17_length_107466_cov_45.040485:40268:40579	0	NODE_21_length_294866_cov_44.542076:278262:278660	0	NODE_5_length_90837_cov_45.206249:10480:10842	0	0	NODE_53_length_64062_cov_48.312057:1014:1505	0	0	NODE_53_length_64062_cov_48.312057:1014:1505	0	0	NODE_21_length_294866_cov_44.542076:131683:132210	0	NODE_21_length_294866_cov_44.542076:185997:186287	0	0	NODE_22_length_251784_cov_44.904564:52858:53142
ISZ-2	0	NODE_14_length_49088_cov_20.392010:4885:5160	NODE_5_length_58936_cov_20.030235:33450:33809	NODE_48_length_187917_cov_19.665857:120115:120402	NODE_6_length_185402_cov_18.881462:131683:132210	0	0	0	NODE_33_length_143077_cov_20.089365:42995:43363	NODE_56_length_52296_cov_19.446745:42221:42706	0	0	0	NODE_63_length_240536_cov_19.255230:146868:147152	0	0	NODE_208_length_36364_cov_20.063635:21667:22269	0	NODE_11_length_48711_cov_20.068033:40300:40611	0	NODE_79_length_108950_cov_19.896265:16153:16551	0	NODE_68_length_80790_cov_20.243322:70047:70409	0	0	NODE_110_length_133413_cov_21.199591:131920:132411	0	0	NODE_110_length_133413_cov_21.199591:131920:132411	0	0	NODE_6_length_185402_cov_18.881462:131683:132210	0	NODE_79_length_108950_cov_19.896265:108526:108816	0	0	NODE_48_length_187917_cov_19.665857:26146:26430
ISZ-3	0	NODE_21_length_192577_cov_31.251707:148374:148649	NODE_51_length_82142_cov_30.411348:33450:33809	NODE_13_length_282935_cov_30.219177:146827:147114	NODE_40_length_54343_cov_29.353771:1491:2018	0	0	0	NODE_21_length_192577_cov_31.251707:100038:100406	NODE_71_length_102047_cov_29.781258:9455:9940	0	0	0	NODE_22_length_529561_cov_29.915688:395785:396069	0	0	NODE_256_length_41504_cov_32.192200:14194:14796	0	NODE_48_length_61069_cov_31.175407:40498:40809	0	NODE_20_length_138746_cov_31.388920:92516:92914	0	NODE_28_length_90837_cov_30.540474:10480:10842	0	0	NODE_267_length_194448_cov_32.258179:131930:132421	0	0	NODE_267_length_194448_cov_32.258179:131930:132421	0	0	NODE_40_length_54343_cov_29.353771:1491:2018	0	NODE_20_length_138746_cov_31.388920:251:541	0	0	NODE_13_length_282935_cov_30.219177:52858:53142
ISZ-5	0	NODE_9_length_243452_cov_49.732525:44027:44302	NODE_18_length_219714_cov_50.532578:98521:98880	NODE_4_length_282935_cov_50.658928:146827:147114	NODE_7_length_529606_cov_50.345093:131683:132210	0	0	0	NODE_9_length_243452_cov_49.732525:92270:92638	NODE_9_length_243452_cov_49.732525:201007:201492	0	0	0	NODE_209_length_533744_cov_49.228985:418562:418846	0	0	NODE_43_length_34888_cov_50.253639:8864:9466	0	NODE_2_length_149913_cov_50.808594:109203:109514	0	NODE_7_length_529606_cov_50.345093:278433:278831	0	NODE_40_length_90837_cov_51.391129:80094:80456	0	0	NODE_204_length_319022_cov_50.974503:156318:156809	0	0	NODE_204_length_319022_cov_50.974503:156318:156809	0	0	NODE_7_length_529606_cov_50.345093:131683:132210	0	NODE_7_length_529606_cov_50.345093:186180:186470	0	0	NODE_4_length_282935_cov_50.658928:52858:53142
ISZ-4	0	NODE_595_length_32519_cov_17.215166:2699:2974	NODE_103_length_53194_cov_16.573561:19484:19843	NODE_229_length_159490_cov_16.373440:70109:70396	NODE_42_length_189762_cov_15.888481:135681:136208	0	0	0	NODE_892_length_143312_cov_16.462982:99825:100193	NODE_36_length_52209_cov_16.236797:42140:42625	0	0	0	NODE_44_length_143263_cov_16.040701:28166:28450	0	0	NODE_529_length_30677_cov_16.988037:8702:9304	0	NODE_19_length_44314_cov_16.863361:3604:3915	0	NODE_111_length_138688_cov_16.411470:45949:46347	0	NODE_1309_length_44131_cov_16.365366:10476:10838	0	0	NODE_73_length_94713_cov_17.268030:1007:1498	0	0	NODE_73_length_94713_cov_17.268030:1007:1498	0	0	NODE_42_length_189762_cov_15.888481:135681:136208	0	NODE_111_length_138688_cov_16.411470:138237:138527	0	0	NODE_12_length_45461_cov_16.036976:26131:26415
DTU2016_1027	0	NODE_14_length_464324_cov_27.685476:420121:420396	NODE_14_length_464324_cov_27.685476:120933:121292	NODE_107_length_244050_cov_27.826527:108018:108305	NODE_22_length_826279_cov_26.506025:131683:132210	0	0	0	NODE_14_length_464324_cov_27.685476:371785:372153	NODE_14_length_464324_cov_27.685476:261865:262350	0	0	0	NODE_28_length_633542_cov_24.645472:418867:419151	0	0	NODE_83_length_30647_cov_26.929064:21568:22170	0	NODE_21_length_149715_cov_28.172434:40300:40611	0	NODE_22_length_826279_cov_26.506025:277401:277799	0	NODE_20_length_90837_cov_27.487137:80094:80456	0	0	NODE_34_length_229760_cov_29.244703:156416:156907	0	0	NODE_34_length_229760_cov_29.244703:156416:156907	0	0	NODE_22_length_826279_cov_26.506025:131683:132210	0	NODE_22_length_826279_cov_26.506025:185142:185432	0	0	NODE_107_length_244050_cov_27.826527:14049:14333
ISZ-16	0	NODE_24_length_192108_cov_20.919201:147905:148180	NODE_27_length_82041_cov_21.167879:33450:33809	NODE_52_length_282614_cov_21.304186:135599:135886	NODE_22_length_159843_cov_21.053078:53504:54031	0	0	0	NODE_24_length_192108_cov_20.919201:99769:100137	NODE_29_length_101985_cov_21.368446:92165:92650	0	0	0	NODE_10_length_633557_cov_21.011038:418891:419175	0	0	NODE_192_length_36375_cov_20.452261:14205:14807	0	NODE_59_length_149709_cov_20.852787:109203:109514	0	NODE_26_length_109341_cov_20.433662:16301:16699	0	NODE_70_length_90837_cov_20.455706:80094:80456	0	0	NODE_11_length_166914_cov_21.761745:156184:156675	0	0	NODE_11_length_166914_cov_21.761745:156184:156675	0	0	NODE_22_length_159843_cov_21.053078:53504:54031	0	NODE_26_length_109341_cov_20.433662:108674:108964	0	0	NODE_52_length_282614_cov_21.304186:229571:229855
ISZ-17	0	NODE_11_length_192240_cov_19.820969:44027:44302	NODE_17_length_100261_cov_19.320414:66033:66392	NODE_108_length_361170_cov_19.682587:135265:135552	NODE_29_length_213424_cov_19.235527:161533:162060	0	0	0	NODE_11_length_192240_cov_19.820969:92070:92438	NODE_18_length_84548_cov_19.774412:9587:10072	0	0	0	NODE_2_length_511446_cov_19.614752:298801:299085	0	NODE_32_length_42049_cov_10.825513:19931:20329	NODE_31_length_36309_cov_19.491531:14140:14742	0	NODE_60_length_149591_cov_19.927422:109039:109350	0	NODE_16_length_133982_cov_19.683674:328:726	0	NODE_25_length_80799_cov_19.923193:10480:10842	0	0	NODE_108_length_361170_cov_19.682587:357815:358306	0	0	NODE_108_length_361170_cov_19.682587:357815:358306	0	0	NODE_29_length_213424_cov_19.235527:161533:162060	NODE_30_length_11959_cov_11.742119:5454:5759	NODE_35_length_92430_cov_19.604544:91914:92204	0	0	NODE_108_length_361170_cov_19.682587:229237:229521
ISZ-14	0	NODE_24_length_192305_cov_19.958447:148102:148377	NODE_68_length_82033_cov_19.905161:48323:48682	NODE_92_length_68051_cov_19.677801:22461:22748	NODE_20_length_54968_cov_18.658529:52836:53363	0	0	0	NODE_24_length_192305_cov_19.958447:99765:100133	NODE_46_length_52345_cov_19.539001:42228:42713	0	0	0	NODE_47_length_240340_cov_19.197382:93423:93707	0	NODE_126_length_56392_cov_21.497641:8144:8542	NODE_165_length_41502_cov_20.060093:26806:27408	0	NODE_29_length_48784_cov_20.221035:8304:8615	0	NODE_35_length_58389_cov_19.950882:57762:58160	0	NODE_39_length_81022_cov_19.967281:10480:10842	0	0	NODE_112_length_92602_cov_19.798136:91038:91529	0	0	NODE_112_length_92602_cov_19.798136:91038:91529	0	0	NODE_20_length_54968_cov_18.658529:52836:53363	NODE_79_length_28559_cov_20.402290:6420:6725	NODE_63_length_90336_cov_19.710569:89612:89902	0	0	NODE_54_length_61096_cov_19.793325:37337:37621
ISZ-15	0	NODE_45_length_376841_cov_26.269970:332638:332913	NODE_45_length_376841_cov_26.269970:33450:33809	NODE_3_length_256208_cov_27.068464:120100:120387	NODE_20_length_185532_cov_26.572193:53421:53948	0	0	0	NODE_45_length_376841_cov_26.269970:284302:284670	NODE_45_length_376841_cov_26.269970:174382:174867	0	0	0	NODE_18_length_633522_cov_27.166098:214490:214774	0	0	NODE_40_length_41504_cov_26.168467:26807:27409	0	NODE_7_length_149683_cov_27.104574:109203:109514	0	NODE_25_length_450001_cov_26.754410:356840:357238	0	NODE_2_length_90837_cov_26.652916:10480:10842	0	0	NODE_110_length_318928_cov_27.927216:156225:156716	0	0	NODE_110_length_318928_cov_27.927216:156225:156716	0	0	NODE_20_length_185532_cov_26.572193:53421:53948	0	NODE_25_length_450001_cov_26.754410:449207:449497	0	0	NODE_3_length_256208_cov_27.068464:26131:26415
ISZ-12	0	NODE_189_length_376841_cov_73.274895:332638:332913	NODE_189_length_376841_cov_73.274895:33450:33809	NODE_5_length_282935_cov_72.280075:135920:136207	NODE_2689_length_635098_cov_73.178772:502985:503512	0	0	0	NODE_189_length_376841_cov_73.274895:284302:284670	NODE_189_length_376841_cov_73.274895:174382:174867	0	0	0	NODE_1598_length_918781_cov_72.464790:500054:500338	0	0	NODE_633_length_69789_cov_74.292297:14194:14796	0	NODE_55_length_149913_cov_73.735535:40498:40809	0	NODE_2689_length_635098_cov_73.178772:356840:357238	0	NODE_3_length_90837_cov_73.391899:80094:80456	0	0	NODE_298_length_197416_cov_75.000069:121581:122072	0	0	NODE_298_length_197416_cov_75.000069:121581:122072	0	0	NODE_2689_length_635098_cov_73.178772:502985:503512	0	NODE_2689_length_635098_cov_73.178772:449213:449503	0	0	NODE_5_length_282935_cov_72.280075:229892:230176
ISZ-13	0	NODE_15_length_376841_cov_36.913506:332638:332913	NODE_15_length_376841_cov_36.913506:33450:33809	NODE_2_length_282625_cov_37.071201:146827:147114	NODE_8_length_634357_cov_37.276997:131683:132210	0	0	0	NODE_15_length_376841_cov_36.913506:284302:284670	NODE_15_length_376841_cov_36.913506:174382:174867	0	0	0	NODE_14_length_665741_cov_37.133053:329343:329627	0	0	NODE_60_length_41504_cov_37.420876:14194:14796	0	NODE_17_length_149913_cov_37.625504:40498:40809	0	NODE_8_length_634357_cov_37.276997:278439:278837	0	NODE_7_length_90837_cov_36.656670:80094:80456	0	0	NODE_46_length_278398_cov_38.387203:121637:122128	0	0	NODE_46_length_278398_cov_38.387203:121637:122128	0	0	NODE_8_length_634357_cov_37.276997:131683:132210	0	NODE_8_length_634357_cov_37.276997:186180:186470	0	0	NODE_2_length_282625_cov_37.071201:52858:53142
ISZ-10	0	NODE_70_length_80575_cov_31.547489:44027:44302	NODE_9_length_82223_cov_30.632450:48513:48872	NODE_22_length_282625_cov_30.418041:135610:135897	NODE_11_length_132666_cov_30.156467:131683:132210	0	0	0	NODE_18_length_196561_cov_29.939926:11797:12165	NODE_18_length_196561_cov_29.939926:121600:122085	0	0	0	NODE_166_length_594039_cov_30.628736:93635:93919	0	0	NODE_202_length_36364_cov_30.704212:21667:22269	0	NODE_7_length_149683_cov_30.835867:109203:109514	0	NODE_55_length_109084_cov_31.481703:92606:93004	0	NODE_56_length_90837_cov_30.543985:10480:10842	0	0	NODE_58_length_280945_cov_31.464668:124369:124860	0	0	NODE_58_length_280945_cov_31.464668:124369:124860	0	0	NODE_11_length_132666_cov_30.156467:131683:132210	0	NODE_55_length_109084_cov_31.481703:341:631	0	0	NODE_22_length_282625_cov_30.418041:229582:229866
ISZ-11	0	NODE_24_length_192309_cov_21.266674:148106:148381	NODE_56_length_99713_cov_20.912489:33450:33809	NODE_22_length_98542_cov_20.735422:9153:9440	NODE_65_length_136617_cov_20.028767:82652:83179	0	0	0	NODE_24_length_192309_cov_21.266674:99770:100138	NODE_46_length_52149_cov_21.069897:9679:10164	0	0	0	NODE_10_length_140735_cov_20.189682:64956:65240	0	0	NODE_37_length_31082_cov_20.751915:21667:22269	0	NODE_94_length_60932_cov_21.040340:20420:20731	0	NODE_6_length_138923_cov_21.281321:45999:46397	0	NODE_16_length_90837_cov_20.969032:80094:80456	0	0	NODE_61_length_157590_cov_21.986288:1014:1505	0	0	NODE_61_length_157590_cov_21.986288:1014:1505	0	0	NODE_65_length_136617_cov_20.028767:82652:83179	0	NODE_6_length_138923_cov_21.281321:138372:138662	0	0	NODE_81_length_36418_cov_21.135401:17254:17538
3399-2012	0	NODE_11_length_464224_cov_40.418186:420021:420296	NODE_11_length_464224_cov_40.418186:120833:121192	NODE_9_length_282182_cov_41.562447:146827:147114	0	0	0	0	NODE_11_length_464224_cov_40.418186:371685:372053	NODE_11_length_464224_cov_40.418186:261765:262250	0	0	0	NODE_143_length_945954_cov_38.714153:418878:419162	0	0	NODE_15_length_30587_cov_41.150425:8783:9385	0	NODE_27_length_149749_cov_41.174747:40498:40809	0	NODE_3_length_487745_cov_41.546997:209007:209405	0	NODE_29_length_90670_cov_41.614658:79927:80289	0	0	NODE_45_length_149633_cov_41.920734:73566:74057	0	0	0	0	0	NODE_3_length_487745_cov_41.546997:355634:356161	0	NODE_3_length_487745_cov_41.546997:301374:301664	0	0	NODE_9_length_282182_cov_41.562447:52858:53142
ISZ-18	0	NODE_20_length_244636_cov_20.670334:200433:200708	NODE_26_length_53060_cov_20.630589:19350:19709	NODE_3_length_214600_cov_20.754557:146827:147114	NODE_14_length_375189_cov_20.599865:243078:243605	0	0	0	NODE_20_length_244636_cov_20.670334:152097:152465	NODE_20_length_244636_cov_20.670334:42177:42662	0	0	0	NODE_44_length_417846_cov_20.969309:119047:119331	0	0	NODE_220_length_30997_cov_20.558344:21667:22269	0	NODE_15_length_81120_cov_21.222189:40410:40721	0	NODE_14_length_375189_cov_20.599865:96410:96808	0	NODE_42_length_90670_cov_20.385035:79927:80289	0	0	NODE_2_length_142490_cov_21.561253:10222:10713	0	0	NODE_2_length_142490_cov_21.561253:10222:10713	0	0	NODE_14_length_375189_cov_20.599865:243078:243605	0	NODE_14_length_375189_cov_20.599865:188818:189108	0	0	NODE_3_length_214600_cov_20.754557:52858:53142
ISZ-19	0	0	0	0	NODE_12_length_147434_cov_23.402912:80524:81051	NODE_10_length_418156_cov_23.889158:296748:297032	0	NODE_21_length_286753_cov_23.991682:101080:101478	NODE_1_length_309292_cov_24.299805:154380:154748	NODE_1_length_309292_cov_24.299805:50465:50950	0	0	NODE_9_length_81827_cov_24.721779:71082:71444	0	0	0	0	0	NODE_18_length_149666_cov_24.352526:108982:109293	NODE_33_length_518583_cov_24.027342:184615:185943	0	0	0	0	NODE_9_length_81827_cov_24.721779:71082:71444	NODE_33_length_518583_cov_24.027342:372187:372678	0	NODE_9_length_81827_cov_24.721779:71082:71444	NODE_33_length_518583_cov_24.027342:372187:372678	NODE_18_length_149666_cov_24.352526:110526:110837	0	NODE_12_length_147434_cov_23.402912:80524:81051	0	NODE_21_length_286753_cov_23.991682:8869:9157	NODE_33_length_518583_cov_24.027342:217026:217334	0	NODE_33_length_518583_cov_24.027342:258350:258634
DTU2016_1037	0	NODE_2_length_373493_cov_26.014591:329286:329561	NODE_2_length_373493_cov_26.014591:30098:30457	NODE_10_length_282625_cov_25.562824:146827:147114	NODE_37_length_682194_cov_25.174616:131683:132210	0	0	0	NODE_2_length_373493_cov_26.014591:280950:281318	NODE_2_length_373493_cov_26.014591:171030:171515	0	0	0	NODE_97_length_919170_cov_22.058327:418886:419170	0	0	NODE_60_length_57157_cov_26.012247:48033:48635	0	NODE_1_length_149683_cov_26.070629:109203:109514	0	NODE_37_length_682194_cov_25.174616:277395:277793	0	NODE_17_length_90837_cov_26.881908:80094:80456	0	0	NODE_13_length_86451_cov_26.165655:10384:10875	0	0	NODE_13_length_86451_cov_26.165655:10384:10875	0	0	NODE_37_length_682194_cov_25.174616:131683:132210	0	NODE_37_length_682194_cov_25.174616:185142:185432	0	0	NODE_10_length_282625_cov_25.562824:52858:53142
DTU2016_1036	0	NODE_16_length_376841_cov_21.763683:332638:332913	NODE_16_length_376841_cov_21.763683:33450:33809	NODE_10_length_282923_cov_21.425657:135920:136207	NODE_54_length_635450_cov_21.121552:131683:132210	0	0	0	NODE_16_length_376841_cov_21.763683:284302:284670	NODE_16_length_376841_cov_21.763683:174382:174867	0	0	0	NODE_58_length_717985_cov_18.681591:298953:299237	0	0	NODE_106_length_30718_cov_21.359724:21667:22269	0	NODE_18_length_149683_cov_21.903389:109203:109514	0	NODE_54_length_635450_cov_21.121552:278311:278709	0	NODE_9_length_90670_cov_21.544447:10480:10842	0	0	NODE_51_length_275540_cov_22.999350:118964:119455	0	0	NODE_51_length_275540_cov_22.999350:118964:119455	0	0	NODE_54_length_635450_cov_21.121552:131683:132210	0	NODE_54_length_635450_cov_21.121552:186058:186348	0	0	NODE_10_length_282923_cov_21.425657:229880:230164
DTU2016_1035	0	NODE_20_length_334561_cov_21.999907:285171:285446	0	0	0	0	0	0	0	0	0	NODE_14_length_219100_cov_21.458632:217358:217645	0	0	0	0	0	NODE_18_length_172966_cov_22.063620:42969:43385	NODE_8_length_133366_cov_22.434084:40337:40648	0	0	0	NODE_6_length_92506_cov_22.812326:81765:82127	NODE_18_length_172966_cov_22.063620:701:1009	0	NODE_19_length_120807_cov_23.637413:19827:20304	0	0	0	0	NODE_11_length_39047_cov_21.526110:28277:28681	NODE_52_length_357300_cov_21.398878:163115:163642	0	0	0	0	0
DTU2016_1034	0	NODE_20_length_376841_cov_42.167934:332638:332913	NODE_20_length_376841_cov_42.167934:33450:33809	NODE_7_length_283348_cov_41.203087:146827:147114	NODE_168_length_867433_cov_38.953564:758794:759321	0	0	0	NODE_20_length_376841_cov_42.167934:284302:284670	NODE_20_length_376841_cov_42.167934:174382:174867	0	0	0	NODE_67_length_1162149_cov_35.007294:460047:460331	0	0	NODE_183_length_30625_cov_40.935837:21533:22135	0	NODE_100_length_149869_cov_42.898159:40300:40611	0	NODE_168_length_867433_cov_38.953564:613212:613610	0	NODE_4_length_90837_cov_43.446800:10480:10842	0	0	NODE_8_length_229008_cov_44.259907:156184:156675	0	0	NODE_8_length_229008_cov_44.259907:156184:156675	0	0	NODE_168_length_867433_cov_38.953564:758794:759321	0	NODE_168_length_867433_cov_38.953564:705573:705863	0	0	NODE_7_length_283348_cov_41.203087:52858:53142
DTU2016_1033	0	NODE_31_length_376841_cov_36.117970:332638:332913	NODE_31_length_376841_cov_36.117970:33450:33809	NODE_9_length_282935_cov_35.770248:146827:147114	NODE_21_length_611061_cov_34.945217:108211:108738	0	0	0	NODE_31_length_376841_cov_36.117970:284302:284670	NODE_31_length_376841_cov_36.117970:174382:174867	0	0	0	NODE_190_length_536115_cov_30.841677:460313:460597	0	0	NODE_16_length_62900_cov_36.637520:48302:48904	0	NODE_18_length_150021_cov_36.313988:109311:109622	0	NODE_21_length_611061_cov_34.945217:253922:254320	0	NODE_5_length_90837_cov_36.791088:10480:10842	0	0	NODE_26_length_268057_cov_37.718060:156184:156675	0	0	NODE_26_length_268057_cov_37.718060:156184:156675	0	0	NODE_21_length_611061_cov_34.945217:108211:108738	0	NODE_21_length_611061_cov_34.945217:161669:161959	0	0	NODE_9_length_282935_cov_35.770248:52858:53142
DTU2016_1032	0	NODE_14_length_464304_cov_67.933281:420121:420396	NODE_14_length_464304_cov_67.933281:120933:121292	NODE_157_length_1186155_cov_62.925442:499026:499313	NODE_157_length_1186155_cov_62.925442:1054042:1054569	0	0	0	NODE_14_length_464304_cov_67.933281:371785:372153	NODE_14_length_464304_cov_67.933281:261865:262350	0	0	0	NODE_83_length_908440_cov_56.271278:489377:489661	0	0	NODE_7_length_57436_cov_68.545845:8765:9367	0	NODE_13_length_149715_cov_68.173042:40300:40611	0	NODE_157_length_1186155_cov_62.925442:907403:907801	0	NODE_11_length_90837_cov_67.523972:10480:10842	0	0	NODE_20_length_147507_cov_72.404655:74683:75174	0	0	NODE_20_length_147507_cov_72.404655:74683:75174	0	0	NODE_157_length_1186155_cov_62.925442:1054042:1054569	0	NODE_157_length_1186155_cov_62.925442:999782:1000072	0	0	NODE_15_length_94485_cov_65.510918:52858:53142
DTU2016_1031	0	NODE_73_length_464325_cov_63.368916:420121:420396	NODE_73_length_464325_cov_63.368916:120933:121292	NODE_16_length_268405_cov_62.439297:135920:136207	NODE_17_length_634534_cov_61.706085:502423:502950	0	0	0	NODE_73_length_464325_cov_63.368916:371785:372153	NODE_73_length_464325_cov_63.368916:261865:262350	0	0	0	NODE_25_length_309103_cov_54.163029:172497:172781	0	0	NODE_33_length_30884_cov_61.884697:8714:9316	0	NODE_23_length_149715_cov_63.222195:40300:40611	0	NODE_17_length_634534_cov_61.706085:356840:357238	0	NODE_26_length_90837_cov_62.875931:80094:80456	0	0	NODE_1_length_268393_cov_66.455879:111584:112075	NODE_178_length_22401_cov_40.949467:11971:12387	0	NODE_1_length_268393_cov_66.455879:111584:112075	0	0	NODE_17_length_634534_cov_61.706085:502423:502950	0	NODE_17_length_634534_cov_61.706085:449201:449491	0	0	NODE_16_length_268405_cov_62.439297:229892:230176
DTU2016_1030	0	NODE_2_length_517825_cov_41.334148:473622:473897	NODE_2_length_517825_cov_41.334148:174434:174793	NODE_12_length_282625_cov_42.842907:135610:135897	NODE_87_length_950845_cov_40.488949:818734:819261	0	0	0	NODE_2_length_517825_cov_41.334148:425286:425654	NODE_2_length_517825_cov_41.334148:315366:315851	0	0	0	NODE_112_length_847160_cov_37.293564:334759:335043	0	0	NODE_11_length_57162_cov_43.705330:8357:8959	0	NODE_89_length_89456_cov_43.026279:48944:49255	0	NODE_87_length_950845_cov_40.488949:673151:673549	0	NODE_20_length_90837_cov_42.921223:80094:80456	0	0	NODE_1_length_229240_cov_45.111012:72432:72923	0	0	NODE_1_length_229240_cov_45.111012:72432:72923	0	0	NODE_87_length_950845_cov_40.488949:818734:819261	0	NODE_87_length_950845_cov_40.488949:765512:765802	0	0	NODE_12_length_282625_cov_42.842907:229582:229866
ISZ-8	0	NODE_22_length_191997_cov_42.234520:147794:148069	NODE_27_length_82052_cov_42.646797:48342:48701	NODE_20_length_206264_cov_40.823494:70156:70443	NODE_18_length_191232_cov_41.323357:29062:29589	0	0	0	NODE_22_length_191997_cov_42.234520:99458:99826	NODE_1_length_82397_cov_41.903904:72480:72965	0	0	0	NODE_36_length_428022_cov_40.531616:133473:133757	0	0	NODE_48_length_36364_cov_41.298840:14194:14796	0	NODE_45_length_80802_cov_42.081150:40322:40633	0	NODE_18_length_191232_cov_41.323357:174780:175178	0	NODE_52_length_90837_cov_41.895020:80094:80456	0	0	NODE_93_length_274382_cov_42.457104:131856:132347	0	0	NODE_93_length_274382_cov_42.457104:131856:132347	0	0	NODE_18_length_191232_cov_41.323357:29062:29589	0	NODE_18_length_191232_cov_41.323357:82521:82811	0	0	NODE_17_length_76639_cov_41.196598:52858:53142
ISZ-9	0	NODE_157_length_376841_cov_85.784637:332638:332913	NODE_157_length_376841_cov_85.784637:33450:33809	NODE_17_length_282935_cov_85.371605:135920:136207	NODE_1_length_632765_cov_85.809273:503467:503994	0	0	0	NODE_157_length_376841_cov_85.784637:284302:284670	NODE_157_length_376841_cov_85.784637:174382:174867	0	0	0	NODE_79_length_836566_cov_83.548332:336326:336610	0	0	NODE_141_length_40768_cov_86.847061:14194:14796	0	NODE_18_length_149723_cov_87.174446:109203:109514	0	NODE_1_length_632765_cov_85.809273:356840:357238	0	NODE_11_length_90670_cov_87.116722:10480:10842	0	0	NODE_33_length_319080_cov_87.769890:162272:162763	0	0	NODE_33_length_319080_cov_87.769890:162272:162763	0	0	NODE_1_length_632765_cov_85.809273:503467:503994	0	NODE_1_length_632765_cov_85.809273:449207:449497	0	0	NODE_17_length_282935_cov_85.371605:229892:230176
3443-2011	NODE_25_length_14184_cov_20.109278:1304:1609	NODE_44_length_191526_cov_20.218201:44027:44302	NODE_97_length_101678_cov_20.994846:33450:33809	NODE_18_length_143052_cov_21.300402:9204:9491	0	0	NODE_72_length_17846_cov_18.505323:10449:10724	0	NODE_44_length_191526_cov_20.218201:92071:92439	NODE_32_length_82640_cov_20.868719:9592:10077	0	0	0	NODE_61_length_108824_cov_20.253004:34328:34612	NODE_25_length_14184_cov_20.109278:1304:1609	0	NODE_69_length_30708_cov_21.233131:21666:22268	0	NODE_87_length_149519_cov_20.835112:40268:40579	0	NODE_27_length_96947_cov_20.912437:328:726	0	NODE_62_length_90675_cov_20.596504:79927:80289	0	0	NODE_4_length_99136_cov_21.191818:2963:3454	NODE_25_length_14184_cov_20.109278:6050:6428	0	0	0	0	NODE_63_length_205832_cov_20.382662:161344:161871	0	NODE_51_length_48529_cov_20.938305:9822:10112	0	0	NODE_122_length_97237_cov_20.930355:12482:12766
DTU2016_1038	0	NODE_32_length_376841_cov_35.413860:332638:332913	NODE_32_length_376841_cov_35.413860:33450:33809	NODE_8_length_282934_cov_35.071503:146826:147113	NODE_5_length_348107_cov_33.554420:215996:216523	0	0	0	NODE_32_length_376841_cov_35.413860:284302:284670	NODE_32_length_376841_cov_35.413860:174382:174867	0	0	0	NODE_74_length_919228_cov_29.878559:500165:500449	0	0	NODE_125_length_62865_cov_36.439911:48168:48770	0	NODE_18_length_149749_cov_35.756813:40498:40809	0	NODE_5_length_348107_cov_33.554420:70419:70817	0	NODE_1_length_90673_cov_36.154819:10480:10842	0	0	NODE_3_length_97188_cov_38.859241:95712:96203	0	0	NODE_3_length_97188_cov_38.859241:95712:96203	0	0	NODE_5_length_348107_cov_33.554420:215996:216523	0	NODE_5_length_348107_cov_33.554420:162774:163064	0	0	NODE_8_length_282934_cov_35.071503:52858:53142

## Sheet: foglio_1
TA genes	Classification
letB	letB
STM3516	relBE
STM3777	relBE
STM4528	-
STY3027	-
SeAg_B1619	relBE or parDE
pO157p70	relBE or parDE
SPAB_03778	vapBC
STM3558	phd-doc
STM3651	-
CAA29585.1	mazEF
relE	relE
SSPA3490	-
STM1550	relBE
ccdB(letD)	ccdB(letD)
stborf2	-
fic	fic
SeAg_B4731	vapBC
STM4032.2N	relBE
SeAg_B4814	hipBA
STM3033	vapBC
SeHA_A0006	-
STY3651	higBA
SPAB_05650	maxEF, ccd or relBE
SeD_A4296	higBA (relBE)
STM4318	-
vagD	vagD
SPA3745	higBA
STY4518	-
SPAB_04991	relBE *
SeD_A4173	relBE
STM2905	-
SeD_B0036	mazEF, ccd or relBE *
STM2954.1n	relBE or parDE
SeD_A4876	mazEF, ccd or relBE *
SeD_B0115	relBE or parDE
STM4450	relBE

## Sheet: TA_frequency_by_family
TITLE: A comparative genomic analysis provides novel insights into the ecological success of the monophasic Salmonella serovar 4,[5],12:i:-
E. Mastrorilli, D. Pietrucci, L. Barco, S. Ammendola,, S. Petrin, A. Longo, C. Mantovani, A. Battistoni, A. Ricci, A. Desideri, C. Losasso
Supplemental_Table_S9. Xls Type II TA cassettes position and abundance. The presence/absence and the number of TA cassettes are detailed for each sample, divided by Type II TA family in the “TA_frequency_by_family” table; the position of TA cassettes are detailed for each sample, divided by Type II TA family in the “TA_position_by_family” table; the total amount of TA cassettes are detailed for e…
Category ->	-									ccdB(letD)	fic	higBA		higBA (relBE)	hipBA		letB	mazEF	mazEF, ccd or relBE			phd-doc	relBE							relBE or parDE				relE	vagD	vapBC
Gene ->	STM4528	STY3027	STM3651	SSPA3490	stborf2	SeHA_A0006	STM4318	STY4518	STM2905	ccdB(letD)	fic	STY3651	SPA3745	SeD_A4296	SeAg_B4814	NP_416024.1	letB	CAA29585.1	SPAB_05650	SeD_B0036	SeD_A4876	STM3558	STM3516	STM3777	STM1550	STM4032.2N	SeD_A4173	STM4450	SPAB_04991	SeAg_B1619	pO157p70	STM2954.1n	SeD_B0115	relE	vagD	SPAB_03778	SeAg_B4731	STM3033
LT2_chromosome_sequence	1	0	1	0	0	0	1	0	1	0	1	1	0	0	0	0	0	0	0	0	0	1	1	1	1	1	0	1	0	0	0	1	0	0	0	0	0	1
3528-2011	1	0	1	0	0	1	1	0	1	0	1	1	0	0	0	0	0	0	0	0	0	1	1	1	1	1	0	1	0	0	0	1	0	0	0	0	0	1
ISZ-7	1	1	1	0	0	0	1	1	1	0	1	1	0	0	0	0	0	0	0	0	0	1	1	1	1	1	0	1	0	0	0	1	0	0	0	0	0	1
2260-2012	1	0	1	0	1	0	1	0	1	0	1	1	0	0	0	0	0	0	0	1	0	1	1	1	1	1	0	1	0	0	0	1	0	0	0	0	0	1
ISZ-6	1	1	1	0	0	0	1	1	1	0	1	1	0	0	0	0	0	0	0	0	0	1	1	1	1	1	0	1	0	0	0	1	0	0	0	0	0	1
DTU2016_1046	1	1	1	0	0	0	1	1	1	0	1	1	0	0	0	0	0	0	0	0	0	1	1	1	1	1	0	1	0	0	0	1	0	0	0	0	0	1
DTU2016_1047	1	1	1	0	0	0	1	1	1	0	1	1	0	0	0	0	0	0	0	0	0	1	1	1	1	1	0	1	0	0	0	1	0	0	0	0	0	1
DTU2016_1044	1	1	1	0	0	0	1	1	1	0	1	1	0	0	0	0	0	0	0	0	0	1	1	1	1	1	0	1	0	0	0	1	0	0	0	0	0	1
DTU2016_1045	1	1	1	0	0	0	1	1	1	0	1	1	0	0	0	0	0	0	0	0	0	1	1	1	1	1	0	1	0	0	0	1	0	0	0	0	0	1
DTU2016_1042	1	1	1	0	0	0	1	1	1	0	1	1	0	0	0	0	0	0	0	0	0	1	1	1	1	1	0	1	0	0	0	1	0	0	0	0	0	1
DTU2016_1043	1	1	1	0	0	0	1	1	1	0	1	1	0	0	0	0	0	0	0	0	0	1	1	1	1	1	0	1	0	0	0	1	0	0	0	0	0	1
DTU2016_1040	1	1	1	0	0	0	1	1	1	0	1	1	0	0	0	0	0	0	0	0	0	1	1	1	1	1	0	1	0	0	0	1	0	0	0	0	0	1
DTU2016_1041	1	1	1	0	0	0	1	1	1	0	1	1	0	0	0	0	0	0	0	0	0	1	1	1	1	1	0	1	0	0	0	1	0	0	0	0	0	1
4007-2011	1	0	1	0	0	1	1	0	1	0	1	1	0	0	0	0	0	1	0	0	0	1	1	1	1	1	0	1	0	0	0	1	0	0	0	0	0	1
ISZ-20	1	1	1	0	0	0	1	1	1	0	1	1	0	0	0	0	0	0	0	0	0	1	1	1	1	1	0	1	0	0	0	1	0	0	0	0	0	1
DTU2016_1024	1	0	1	0	0	0	1	0	1	0	1	1	0	0	0	0	0	0	0	0	0	1	1	1	1	1	0	1	0	0	0	1	0	0	0	0	0	1
DTU2016_1025	1	1	1	0	0	0	1	1	1	0	1	1	0	0	0	0	0	0	0	0	0	1	1	1	1	1	0	1	0	0	0	1	0	0	0	0	0	1
DTU2016_1026	1	1	1	0	0	0	1	1	1	0	1	1	0	0	0	0	0	0	0	0	0	1	1	1	1	1	0	1	0	0	0	1	0	0	0	0	0	1
3237-2011	1	0	1	0	0	0	1	0	1	0	1	1	0	0	0	0	0	0	0	0	0	1	1	1	1	1	0	1	0	0	0	1	0	0	0	0	0	1
DTU2016_1021	1	1	1	0	0	0	1	1	1	0	1	1	0	0	0	0	0	0	0	0	0	1	1	1	1	1	0	1	0	0	0	1	0	0	0	0	0	1
DTU2016_1023	1	1	1	0	0	0	1	1	1	0	1	1	0	0	0	0	0	0	0	0	0	1	1	1	1	1	0	1	0	0	1	1	0	0	0	0	0	1
DTU2016_1039	1	1	1	0	0	0	1	1	1	0	1	1	0	0	0	0	0	0	0	0	0	1	1	1	1	1	0	1	0	0	0	1	0	0	0	0	0	1
LN999997_monophasic	1	0	1	0	0	0	1	0	1	0	1	1	0	0	0	0	0	0	0	0	0	1	1	1	1	1	0	1	0	0	0	1	0	0	0	0	0	1
DTU2016_1028	1	1	1	0	0	0	1	1	1	0	1	1	0	0	0	0	0	0	0	0	0	1	1	1	1	1	0	1	0	0	0	1	1	0	0	0	0	1
DTU2016_1029	1	1	1	0	0	0	1	1	1	0	1	1	0	0	0	0	0	0	0	0	0	1	1	1	1	1	0	1	0	0	1	1	0	0	0	0	0	1
ISZ-1	1	1	1	0	0	0	1	1	1	2	1	1	0	0	0	0	1	1	0	0	0	1	1	1	1	1	0	1	0	0	0	1	0	0	0	0	0	1
ISZ-2	1	1	1	0	0	0	1	1	1	0	1	1	0	0	0	0	0	0	0	0	0	1	1	1	1	1	0	1	0	0	0	1	0	0	0	0	0	1
ISZ-3	1	1	1	0	0	0	1	1	1	0	1	1	0	0	0	0	0	0	0	0	0	1	1	1	1	1	0	1	0	0	0	1	0	0	0	0	0	1
ISZ-5	1	1	1	0	0	0	1	1	1	0	1	1	0	0	0	0	0	0	0	0	0	1	1	1	1	1	0	1	0	0	0	1	0	0	0	0	0	1
ISZ-4	1	1	1	0	0	0	1	1	1	0	1	1	0	0	0	0	0	0	0	0	0	1	1	1	1	1	0	1	0	0	0	1	0	0	0	0	0	1
DTU2016_1027	1	1	1	0	0	0	1	1	1	0	1	1	0	0	0	0	0	0	0	0	0	1	1	1	1	1	0	1	0	0	0	1	0	0	0	0	0	1
ISZ-16	1	1	1	0	0	0	1	1	1	0	1	1	0	0	0	0	0	0	0	0	0	1	1	1	1	1	0	1	0	0	0	1	0	0	0	0	0	1
ISZ-17	1	1	1	0	1	0	1	1	1	0	1	1	0	0	0	0	0	0	0	1	0	1	1	1	1	1	0	1	0	0	0	1	0	0	0	0	0	1
ISZ-14	1	1	1	0	1	0	1	1	1	0	1	1	0	0	0	0	0	0	0	1	0	1	1	1	1	1	0	1	0	0	0	1	0	0	0	0	0	1
ISZ-15	1	1	1	0	0	0	1	1	1	0	1	1	0	0	0	0	0	0	0	0	0	1	1	1	1	1	0	1	0	0	0	1	0	0	0	0	0	1
ISZ-12	1	1	1	0	0	0	1	1	1	0	1	1	0	0	0	0	0	0	0	0	0	1	1	1	1	1	0	1	0	0	0	1	0	0	0	0	0	1
ISZ-13	1	1	1	0	0	0	1	1	1	0	1	1	0	0	0	0	0	0	0	0	0	1	1	1	1	1	0	1	0	0	0	1	0	0	0	0	0	1
ISZ-10	1	1	1	0	0	0	1	1	1	0	1	1	0	0	0	0	0	0	0	0	0	1	1	1	1	1	0	1	0	0	0	1	0	0	0	0	0	1
ISZ-11	1	1	1	0	0	0	1	1	1	0	1	1	0	0	0	0	0	0	0	0	0	1	1	1	1	1	0	1	0	0	0	1	0	0	0	0	0	1
3399-2012	1	0	1	0	0	0	1	0	1	0	1	1	0	0	0	0	0	0	0	0	0	1	1	1	1	1	0	1	0	0	0	1	0	0	0	0	0	1
ISZ-18	1	1	1	0	0	0	1	1	1	0	1	1	0	0	0	0	0	0	0	0	0	1	1	1	1	1	0	1	0	0	0	1	0	0	0	0	0	1
DTU2016_1037	1	1	1	0	0	0	1	1	1	0	1	1	0	0	0	0	0	0	0	0	0	1	1	1	1	1	0	1	0	0	0	1	0	0	0	0	0	1
DTU2016_1036	1	1	1	0	0	0	1	1	1	0	1	1	0	0	0	0	0	0	0	0	0	1	1	1	1	1	0	1	0	0	0	1	0	0	0	0	0	1
DTU2016_1034	1	1	1	0	0	0	1	1	1	0	1	1	0	0	0	0	0	0	0	0	0	1	1	1	1	1	0	1	0	0	0	1	0	0	0	0	0	1
DTU2016_1033	1	1	1	0	0	0	1	1	1	0	1	1	0	0	0	0	0	0	0	0	0	1	1	1	1	1	0	1	0	0	0	1	0	0	0	0	0	1
DTU2016_1032	1	1	1	0	0	0	1	1	1	0	1	1	0	0	0	0	0	0	0	0	0	1	1	1	1	1	0	1	0	0	0	1	0	0	0	0	0	1
DTU2016_1031	1	1	1	0	0	0	1	1	1	0	1	1	0	0	0	1	0	0	0	0	0	1	1	1	1	1	0	1	0	0	0	1	0	0	1	0	0	1
DTU2016_1030	1	1	1	0	0	0	1	1	1	0	1	1	0	0	0	0	0	0	0	0	0	1	1	1	1	1	0	1	0	0	0	1	0	0	0	0	0	1
ISZ-8	1	1	1	0	0	0	1	1	1	0	1	1	0	0	0	0	0	0	0	0	0	1	1	1	1	1	0	1	0	0	0	1	0	0	0	0	0	1
ISZ-9	1	1	1	0	0	0	1	1	1	0	1	1	0	0	0	0	0	0	0	0	0	1	1	1	1	1	0	1	0	0	0	1	0	0	0	0	0	1
3443-2011	1	0	1	0	0	0	1	0	1	1	1	1	0	0	0	0	1	0	0	0	0	1	1	1	1	1	0	1	0	0	1	1	0	0	1	0	0	1
DTU2016_1038	1	1	1	0	0	0	1	1	1	0	1	1	0	0	0	0	0	0	0	0	0	1	1	1	1	1	0	1	0	0	0	1	0	0	0	0	0	1

## Sheet: TA_position_by_family
TITLE: The ecological success of the monophasic variant of Salmonella Typhimurium: a comparative genomic and functional study
E. Mastrorilli, D. Pietrucci, L. Barco, S. Ammendola,, S. Petrin, A. Longo, C. Mantovani, A. Battistoni, A. Ricci, A. Desideri, C. Losasso
Supplemental_Table_S9. Xls Type II TA cassettes position and abundance. The presence/absence and the number of TA cassettes are detailed for each sample, divided by Type II TA family in the “TA_frequency_by_family” table; the position of TA cassettes are detailed for each sample, divided by Type II TA family in the “TA_position_by_family” table; the total amount of TA cassettes are detailed for e…
Category ->	-									ccdB(letD)	fic	higBA		higBA (relBE)	hipBA		letB	mazEF	mazEF, ccd or relBE			phd-doc	relBE							relBE or parDE				relE	vagD	vapBC
Gene ->	STM4528	STY3027	STM3651	SSPA3490	stborf2	SeHA_A0006	STM4318	STY4518	STM2905	ccdB(letD)	fic	STY3651	SPA3745	SeD_A4296	SeAg_B4814	NP_416024.1	letB	CAA29585.1	SPAB_05650	SeD_B0036	SeD_A4876	STM3558	STM3516	STM3777	STM1550	STM4032.2N	SeD_A4173	STM4450	SPAB_04991	SeAg_B1619	pO157p70	STM2954.1n	SeD_B0115	relE	vagD	SPAB_03778	SeAg_B4731	STM3033
LT2_chromosome_sequence	gi|16763390|ref|NC_003197.1|:4785649:4785936	0	gi|16763390|ref|NC_003197.1|:3837736:3838221	0	0	0	gi|16763390|ref|NC_003197.1|:4562850:4563341	0	gi|16763390|ref|NC_003197.1|:3047619:3048146	0	gi|16763390|ref|NC_003197.1|:3620354:3620956	gi|16763390|ref|NC_003197.1|:4115623:4115985	0	0	0	0	0	0	0	0	0	gi|16763390|ref|NC_003197.1|:3727936:3728304	gi|16763390|ref|NC_003197.1|:3679693:3679968	gi|16763390|ref|NC_003197.1|:3978794:3979153	gi|16763390|ref|NC_003197.1|:1626565:1626849	gi|16763390|ref|NC_003197.1|:4241636:4241947	0	gi|16763390|ref|NC_003197.1|:4691680:4691964	0	0	0	gi|16763390|ref|NC_003197.1|:3102178:3102468	0	0	0	0	0	gi|16763390|ref|NC_003197.1|:3195156:3195554
3528-2011	NODE_6_length_251861_cov_22.910454:104846:105133	0	NODE_16_length_102193_cov_22.465012:9615:10100	0	0	NODE_76_length_21613_cov_23.801369:1655:1936	NODE_29_length_125117_cov_23.598455:51159:51650	0	NODE_51_length_185782_cov_21.911381:53671:54198	0	NODE_69_length_30902_cov_23.286713:8732:9334	NODE_55_length_90837_cov_23.215143:10480:10842	0	0	0	0	0	0	0	0	0	NODE_33_length_192392_cov_22.688375:99853:100221	NODE_33_length_192392_cov_22.688375:148189:148464	NODE_50_length_124346_cov_23.327215:75737:76096	NODE_47_length_168977_cov_20.834888:75599:75883	NODE_5_length_107489_cov_23.105341:66977:67288	0	NODE_6_length_251861_cov_22.910454:198818:199102	0	0	0	NODE_54_length_189327_cov_22.450617:351:641	0	0	0	0	0	NODE_54_length_189327_cov_22.450617:92622:93020
ISZ-7	NODE_7_length_99824_cov_16.088076:32036:32323	NODE_109_length_29807_cov_15.717047:608:1135	NODE_48_length_52122_cov_16.020491:42200:42685	0	0	0	NODE_101_length_133164_cov_16.749113:131658:132149	NODE_101_length_133164_cov_16.749113:131658:132149	NODE_109_length_29807_cov_15.717047:608:1135	0	NODE_168_length_40423_cov_15.854217:25726:26328	NODE_51_length_80869_cov_15.844341:70126:70488	0	0	0	0	0	0	0	0	0	NODE_103_length_143484_cov_15.653864:43274:43642	NODE_74_length_48959_cov_15.772157:4756:5031	NODE_67_length_99887_cov_15.781794:33450:33809	NODE_144_length_410902_cov_16.047857:4446:4730	NODE_49_length_48937_cov_16.728897:40498:40809	0	NODE_8_length_89750_cov_16.282730:37423:37707	0	0	0	NODE_17_length_189456_cov_16.339804:502:792	0	0	0	0	0	NODE_17_length_189456_cov_16.339804:92767:93165
2260-2012	NODE_30_length_361241_cov_38.400784:135265:135552	0	NODE_123_length_275927_cov_38.495789:201970:202455	0	NODE_58_length_33792_cov_19.217625:33161:33559	0	NODE_30_length_361241_cov_38.400784:357869:358360	0	NODE_36_length_199629_cov_36.464832:160614:161141	0	NODE_121_length_30920_cov_39.083019:21666:22268	NODE_7_length_90599_cov_39.508373:79856:80218	0	0	0	0	0	0	0	NODE_58_length_33792_cov_19.217625:5643:5948	0	NODE_123_length_275927_cov_38.495789:92174:92542	NODE_123_length_275927_cov_38.495789:44131:44406	NODE_15_length_100242_cov_39.631580:33968:34327	NODE_103_length_929168_cov_34.630516:416210:416494	NODE_23_length_149372_cov_39.467037:109039:109350	0	NODE_30_length_361241_cov_38.400784:229243:229527	0	0	0	NODE_13_length_95827_cov_37.464024:82116:82406	0	0	0	0	0	NODE_10_length_324038_cov_38.729019:323411:323809
ISZ-6	NODE_22_length_284363_cov_20.191319:146827:147114	NODE_2_length_184792_cov_20.132555:131683:132210	NODE_31_length_376841_cov_19.647650:202073:202558	0	0	0	NODE_21_length_318888_cov_20.212795:162312:162803	NODE_21_length_318888_cov_20.212795:162312:162803	NODE_2_length_184792_cov_20.132555:131683:132210	0	NODE_85_length_31799_cov_20.402906:22598:23200	NODE_30_length_90837_cov_19.794544:10480:10842	0	0	0	0	0	0	0	0	0	NODE_31_length_376841_cov_19.647650:92270:92638	NODE_31_length_376841_cov_19.647650:44027:44302	NODE_31_length_376841_cov_19.647650:343131:343490	NODE_11_length_814854_cov_19.870964:395795:396079	NODE_32_length_149913_cov_20.072216:109203:109514	0	NODE_22_length_284363_cov_20.191319:52858:53142	0	0	0	NODE_24_length_252543_cov_20.044329:341:631	0	0	0	0	0	NODE_24_length_252543_cov_20.044329:92588:92986
DTU2016_1046	NODE_36_length_175536_cov_33.474216:135610:135897	NODE_239_length_700475_cov_32.051445:568364:568891	NODE_252_length_517637_cov_33.038765:201973:202458	0	0	0	NODE_83_length_187763_cov_36.974899:75843:76334	NODE_83_length_187763_cov_36.974899:75843:76334	NODE_239_length_700475_cov_32.051445:568364:568891	0	NODE_33_length_62830_cov_35.336414:14194:14796	NODE_15_length_90837_cov_35.415382:80094:80456	0	0	0	0	0	0	0	0	0	NODE_252_length_517637_cov_33.038765:92070:92438	NODE_252_length_517637_cov_33.038765:44027:44302	NODE_252_length_517637_cov_33.038765:342943:343302	NODE_21_length_911403_cov_26.742546:492378:492662	NODE_18_length_149712_cov_34.734257:109200:109511	0	NODE_31_length_107196_cov_34.360836:52858:53142	0	0	0	NODE_239_length_700475_cov_32.051445:515142:515432	0	0	0	0	0	NODE_239_length_700475_cov_32.051445:422866:423264
DTU2016_1047	NODE_5_length_548844_cov_39.979149:146437:146724	NODE_76_length_996888_cov_39.924541:131683:132210	NODE_10_length_464124_cov_42.884541:201873:202358	0	0	0	NODE_16_length_267134_cov_44.690506:110326:110817	NODE_16_length_267134_cov_44.690506:110326:110817	NODE_76_length_996888_cov_39.924541:131683:132210	0	NODE_31_length_57191_cov_44.153030:48168:48770	NODE_15_length_90837_cov_42.954567:10480:10842	0	0	0	0	0	0	0	0	0	NODE_10_length_464124_cov_42.884541:92070:92438	NODE_10_length_464124_cov_42.884541:44027:44302	NODE_10_length_464124_cov_42.884541:342931:343290	NODE_22_length_927757_cov_36.899143:334732:335016	NODE_1_length_149715_cov_42.671177:40300:40611	0	NODE_5_length_548844_cov_39.979149:52858:53142	0	0	0	NODE_76_length_996888_cov_39.924541:185142:185432	0	0	0	0	0	NODE_76_length_996888_cov_39.924541:277401:277799
DTU2016_1044	NODE_13_length_282623_cov_18.777262:135609:135896	NODE_12_length_349086_cov_18.952963:64219:64746	NODE_34_length_288083_cov_18.705336:202015:202500	0	0	0	NODE_12_length_349086_cov_18.952963:295334:295825	NODE_12_length_349086_cov_18.952963:295334:295825	NODE_12_length_349086_cov_18.952963:64219:64746	0	NODE_26_length_30758_cov_18.548216:8588:9190	NODE_30_length_90837_cov_19.134384:10480:10842	0	0	0	0	0	0	0	0	0	NODE_34_length_288083_cov_18.705336:92270:92638	NODE_34_length_288083_cov_18.705336:44027:44302	NODE_29_length_181578_cov_19.503105:54983:55342	NODE_10_length_364024_cov_16.980955:315666:315950	NODE_14_length_149519_cov_19.061029:40268:40579	0	NODE_13_length_282623_cov_18.777262:229581:229865	0	0	0	NODE_12_length_349086_cov_18.952963:118839:119129	0	0	0	0	0	NODE_12_length_349086_cov_18.952963:211038:211436
DTU2016_1045	NODE_86_length_507481_cov_55.017265:360466:360753	NODE_22_length_633429_cov_55.833542:501318:501845	NODE_15_length_517825_cov_55.970249:315366:315851	0	0	0	NODE_84_length_230150_cov_61.005440:73389:73880	NODE_84_length_230150_cov_61.005440:73389:73880	NODE_22_length_633429_cov_55.833542:501318:501845	0	NODE_20_length_62843_cov_58.650639:14196:14798	NODE_5_length_90837_cov_59.287373:80094:80456	0	0	0	0	0	0	0	0	0	NODE_15_length_517825_cov_55.970249:425286:425654	NODE_15_length_517825_cov_55.970249:473622:473897	NODE_15_length_517825_cov_55.970249:174434:174793	NODE_89_length_834883_cov_48.302166:499939:500223	NODE_10_length_149683_cov_58.624458:40268:40579	0	NODE_86_length_507481_cov_55.017265:454438:454722	0	0	0	NODE_22_length_633429_cov_55.833542:448096:448386	0	0	0	0	0	NODE_22_length_633429_cov_55.833542:355735:356133
DTU2016_1042	NODE_14_length_282625_cov_23.528231:135610:135897	NODE_11_length_778291_cov_22.581158:583029:583556	NODE_30_length_517825_cov_22.406479:315366:315851	0	0	0	NODE_29_length_148010_cov_24.131262:75443:75934	NODE_29_length_148010_cov_24.131262:75443:75934	NODE_11_length_778291_cov_22.581158:583029:583556	0	NODE_41_length_30809_cov_22.074783:8639:9241	NODE_36_length_90670_cov_23.904610:79927:80289	0	0	0	0	0	0	0	0	0	NODE_30_length_517825_cov_22.406479:425286:425654	NODE_30_length_517825_cov_22.406479:473622:473897	NODE_30_length_517825_cov_22.406479:174434:174793	NODE_22_length_633522_cov_19.722216:214490:214774	NODE_7_length_144468_cov_23.559923:40300:40611	0	NODE_14_length_282625_cov_23.528231:229582:229866	0	0	0	NODE_11_length_778291_cov_22.581158:528830:529120	0	0	0	0	0	NODE_11_length_778291_cov_22.581158:436457:436855
DTU2016_1043	NODE_203_length_195649_cov_18.098820:59748:60035	NODE_111_length_383389_cov_17.248119:131323:131850	NODE_207_length_138317_cov_18.548637:121912:122397	0	0	0	NODE_104_length_4625_cov_23.279568:1879:2370	NODE_104_length_4625_cov_23.279568:1879:2370	NODE_111_length_383389_cov_17.248119:131323:131850	0	NODE_219_length_26512_cov_16.441799:8687:9289	NODE_98_length_90848_cov_17.580585:10480:10842	0	0	0	0	0	0	0	0	0	NODE_228_length_184543_cov_17.077906:91918:92286	NODE_228_length_184543_cov_17.077906:43944:44219	NODE_310_length_51852_cov_17.575542:18142:18501	NODE_227_length_116848_cov_16.341118:94059:94343	NODE_158_length_89327_cov_17.845579:48847:49158	0	NODE_459_length_86186_cov_17.577147:33143:33427	0	0	0	NODE_111_length_383389_cov_17.248119:185820:186110	0	0	0	0	0	NODE_111_length_383389_cov_17.248119:277981:278379
DTU2016_1040	NODE_3_length_157090_cov_23.616308:21513:21800	NODE_11_length_132681_cov_22.670080:131683:132210	NODE_29_length_277039_cov_23.378773:202073:202558	0	0	0	NODE_45_length_167204_cov_25.012756:156416:156907	NODE_45_length_167204_cov_25.012756:156416:156907	NODE_11_length_132681_cov_22.670080:131683:132210	0	NODE_57_length_30768_cov_23.132475:21667:22269	NODE_6_length_90670_cov_24.199856:10480:10842	0	0	0	0	0	0	0	0	0	NODE_29_length_277039_cov_23.378773:92270:92638	NODE_29_length_277039_cov_23.378773:44027:44302	NODE_2_length_187133_cov_24.935116:66040:66399	NODE_50_length_380793_cov_18.396727:305008:305292	NODE_67_length_149519_cov_24.444511:40268:40579	0	NODE_15_length_110045_cov_23.072887:52858:53142	0	0	0	NODE_38_length_501364_cov_22.517380:53310:53600	0	0	0	0	0	NODE_38_length_501364_cov_22.517380:145551:145949
DTU2016_1041	NODE_1_length_282811_cov_25.157784:135796:136083	NODE_203_length_657558_cov_24.975010:560418:560945	NODE_165_length_517921_cov_24.932837:315462:315947	0	0	0	NODE_4_length_152300_cov_27.725384:97798:98289	NODE_4_length_152300_cov_27.725384:97798:98289	NODE_203_length_657558_cov_24.975010:560418:560945	0	NODE_90_length_30869_cov_25.389809:8699:9301	NODE_56_length_90837_cov_26.246321:80094:80456	0	0	0	0	0	0	0	0	0	NODE_165_length_517921_cov_24.932837:425382:425750	NODE_165_length_517921_cov_24.932837:473718:473993	NODE_165_length_517921_cov_24.932837:174537:174896	NODE_111_length_934682_cov_21.723063:418893:419177	NODE_2_length_149913_cov_26.180477:109203:109514	0	NODE_1_length_282811_cov_25.157784:229768:230052	0	0	0	NODE_203_length_657558_cov_24.975010:507196:507486	0	0	0	0	0	NODE_203_length_657558_cov_24.975010:414823:415221
4007-2011	NODE_21_length_917181_cov_25.356880:781383:781670	0	NODE_7_length_464224_cov_25.175209:261765:262250	0	0	NODE_11_length_44154_cov_25.883724:29082:29363	NODE_76_length_123557_cov_26.435200:72175:72666	0	NODE_21_length_917181_cov_25.356880:131683:132210	0	NODE_86_length_30838_cov_25.226280:8668:9270	NODE_29_length_90670_cov_25.509253:10480:10842	0	0	0	0	0	NODE_30_length_43698_cov_16.675798:1667:2068	0	0	0	NODE_7_length_464224_cov_25.175209:371685:372053	NODE_7_length_464224_cov_25.175209:420021:420296	NODE_7_length_464224_cov_25.175209:120833:121192	NODE_38_length_395480_cov_24.060804:96494:96778	NODE_26_length_149715_cov_25.418407:109203:109514	0	NODE_21_length_917181_cov_25.356880:687414:687698	0	0	0	NODE_21_length_917181_cov_25.356880:186185:186475	0	0	0	0	0	NODE_21_length_917181_cov_25.356880:278438:278836
ISZ-20	NODE_124_length_29398_cov_15.278251:9148:9435	NODE_28_length_19150_cov_14.353211:18218:18745	NODE_32_length_52198_cov_15.029752:42294:42779	0	0	0	NODE_38_length_133526_cov_15.841043:131432:131923	NODE_38_length_133526_cov_15.841043:131432:131923	NODE_28_length_19150_cov_14.353211:18218:18745	0	NODE_5_length_35878_cov_15.497269:8779:9381	NODE_15_length_90829_cov_15.172126:10472:10834	0	0	0	0	0	0	0	0	0	NODE_48_length_192308_cov_14.983121:99769:100137	NODE_48_length_192308_cov_14.983121:148105:148380	NODE_46_length_53086_cov_14.903308:19376:19735	NODE_102_length_34796_cov_15.209219:4215:4499	NODE_86_length_45510_cov_16.029093:24966:25277	0	NODE_47_length_137614_cov_14.859164:52850:53134	0	0	0	NODE_77_length_109289_cov_15.063721:431:721	0	0	0	0	0	NODE_77_length_109289_cov_15.063721:92679:93077
DTU2016_1024	NODE_4_length_206343_cov_29.064476:70545:70832	0	NODE_15_length_471207_cov_29.494249:268748:269233	0	0	0	NODE_86_length_473611_cov_29.785372:111528:112019	0	NODE_86_length_473611_cov_29.785372:341500:342027	0	NODE_25_length_57651_cov_29.734835:48302:48904	NODE_5_length_90837_cov_29.882603:10480:10842	0	0	0	0	0	0	0	0	0	NODE_15_length_471207_cov_29.494249:378668:379036	NODE_15_length_471207_cov_29.494249:427004:427279	NODE_15_length_471207_cov_29.494249:127816:128175	NODE_61_length_547897_cov_26.865404:514272:514556	NODE_1_length_149913_cov_29.709244:40498:40809	0	NODE_3_length_76386_cov_29.261986:52858:53142	0	0	0	NODE_86_length_473611_cov_29.785372:288278:288568	0	0	0	0	0	NODE_86_length_473611_cov_29.785372:195917:196315
DTU2016_1025	NODE_17_length_282935_cov_34.615005:135920:136207	NODE_19_length_716258_cov_33.562103:131683:132210	NODE_2_length_324893_cov_35.751411:122434:122919	0	0	0	NODE_27_length_148242_cov_36.264973:75675:76166	NODE_27_length_148242_cov_36.264973:75675:76166	NODE_19_length_716258_cov_33.562103:131683:132210	0	NODE_3_length_35998_cov_34.225483:14194:14796	NODE_5_length_90551_cov_36.911587:10361:10723	0	0	0	0	0	0	0	0	0	NODE_2_length_324893_cov_35.751411:232354:232722	NODE_2_length_324893_cov_35.751411:280690:280965	NODE_62_length_22127_cov_37.823475:3725:4084	NODE_60_length_633165_cov_26.794230:418491:418775	NODE_33_length_149551_cov_36.625263:109039:109350	0	NODE_17_length_282935_cov_34.615005:229892:230176	0	0	0	NODE_19_length_716258_cov_33.562103:186119:186409	0	0	0	0	0	NODE_19_length_716258_cov_33.562103:278378:278776
DTU2016_1026	NODE_14_length_282935_cov_42.845074:146827:147114	NODE_16_length_505871_cov_41.501450:104798:105325	NODE_23_length_517825_cov_42.193089:202073:202558	0	0	0	NODE_101_length_268339_cov_45.840618:111531:112022	NODE_101_length_268339_cov_45.840618:111531:112022	NODE_16_length_505871_cov_41.501450:104798:105325	0	NODE_81_length_30852_cov_42.236614:21667:22269	NODE_6_length_90837_cov_45.402676:10480:10842	0	0	0	0	0	0	0	0	0	NODE_23_length_517825_cov_42.193089:92270:92638	NODE_23_length_517825_cov_42.193089:44027:44302	NODE_23_length_517825_cov_42.193089:343131:343490	NODE_5_length_1120846_cov_35.523273:418891:419175	NODE_9_length_149913_cov_45.249119:109203:109514	0	NODE_14_length_282935_cov_42.845074:52858:53142	0	0	0	NODE_16_length_505871_cov_41.501450:158257:158547	0	0	0	0	0	NODE_16_length_505871_cov_41.501450:250498:250896
3237-2011	NODE_7_length_282625_cov_22.935137:146827:147114	0	NODE_53_length_517790_cov_22.480618:315331:315816	0	0	0	NODE_235_length_149586_cov_23.338093:73566:74057	0	NODE_19_length_242719_cov_22.272381:105911:106438	0	NODE_333_length_30758_cov_22.769913:8588:9190	NODE_28_length_90670_cov_22.527363:10480:10842	0	0	0	0	0	0	0	0	0	NODE_53_length_517790_cov_22.480618:425251:425619	NODE_53_length_517790_cov_22.480618:473587:473862	NODE_53_length_517790_cov_22.480618:174434:174793	NODE_29_length_550969_cov_21.854784:214481:214765	NODE_35_length_60920_cov_23.166054:20408:20719	0	NODE_7_length_282625_cov_22.935137:52858:53142	0	0	0	NODE_19_length_242719_cov_22.272381:160408:160698	0	0	0	0	0	NODE_20_length_446631_cov_23.401588:436443:436841
DTU2016_1021	NODE_122_length_295238_cov_35.219753:70548:70835	NODE_18_length_890792_cov_34.141888:758681:759208	NODE_7_length_464315_cov_37.262169:202073:202558	0	0	0	NODE_91_length_319066_cov_37.963188:156416:156907	NODE_91_length_319066_cov_37.963188:156416:156907	NODE_18_length_890792_cov_34.141888:758681:759208	0	NODE_22_length_36364_cov_35.234764:21667:22269	NODE_16_length_90673_cov_37.683090:10480:10842	0	0	0	0	0	0	0	0	0	NODE_7_length_464315_cov_37.262169:92270:92638	NODE_7_length_464315_cov_37.262169:44027:44302	NODE_7_length_464315_cov_37.262169:343131:343490	NODE_89_length_907866_cov_28.793779:488808:489092	NODE_5_length_149749_cov_37.262165:109039:109350	0	NODE_8_length_76386_cov_36.181866:23343:23627	0	0	0	NODE_18_length_890792_cov_34.141888:705459:705749	0	0	0	0	0	NODE_18_length_890792_cov_34.141888:613098:613496
DTU2016_1023	NODE_95_length_330271_cov_17.810780:146827:147114	NODE_16_length_619634_cov_17.122820:117168:117695	NODE_14_length_328029_cov_17.155821:9553:10038	0	0	0	NODE_18_length_228983_cov_18.829140:72175:72666	NODE_18_length_228983_cov_18.829140:72175:72666	NODE_16_length_619634_cov_17.122820:117168:117695	0	NODE_54_length_29986_cov_17.396452:8500:9102	NODE_19_length_90837_cov_18.125412:80094:80456	0	0	0	0	0	0	0	0	0	NODE_45_length_53566_cov_17.580200:33161:33529	NODE_33_length_59049_cov_17.036613:14846:15121	NODE_14_length_328029_cov_17.155821:150611:150970	NODE_29_length_443484_cov_14.773532:418872:419156	NODE_25_length_149715_cov_18.456301:109203:109514	0	NODE_95_length_330271_cov_17.810780:52858:53142	0	0	NODE_6_length_23195_cov_26.744902:17271:17546	NODE_16_length_619634_cov_17.122820:171360:171650	0	0	0	0	0	NODE_16_length_619634_cov_17.122820:263619:264017
DTU2016_1039	NODE_33_length_916278_cov_39.719994:780346:780633	NODE_33_length_916278_cov_39.719994:131683:132210	NODE_7_length_517625_cov_39.384975:201873:202358	0	0	0	NODE_72_length_228936_cov_43.072250:156369:156860	NODE_72_length_228936_cov_43.072250:156369:156860	NODE_33_length_916278_cov_39.719994:131683:132210	0	NODE_69_length_57029_cov_41.521244:8753:9355	NODE_14_length_90837_cov_41.482887:10480:10842	0	0	0	0	0	0	0	0	0	NODE_7_length_517625_cov_39.384975:92070:92438	NODE_7_length_517625_cov_39.384975:44027:44302	NODE_7_length_517625_cov_39.384975:342931:343290	NODE_18_length_973986_cov_34.032372:418891:419175	NODE_8_length_149913_cov_41.597172:109203:109514	0	NODE_33_length_916278_cov_39.719994:686377:686661	0	0	0	NODE_33_length_916278_cov_39.719994:185142:185432	0	0	0	0	0	NODE_33_length_916278_cov_39.719994:277401:277799
LN999997_monophasic	ENA|LN999997|LN999997.1:464882:465169	0	ENA|LN999997|LN999997.1:1533788:1534273	0	0	0	ENA|LN999997|LN999997.1:768932:769423	0	ENA|LN999997|LN999997.1:2355043:2355570	0	ENA|LN999997|LN999997.1:1751062:1751664	ENA|LN999997|LN999997.1:1256022:1256384	0	0	0	0	0	0	0	0	0	ENA|LN999997|LN999997.1:1643708:1644076	ENA|LN999997|LN999997.1:1692044:1692319	ENA|LN999997|LN999997.1:1392855:1393214	ENA|LN999997|LN999997.1:3795964:3796248	ENA|LN999997|LN999997.1:1130251:1130562	0	ENA|LN999997|LN999997.1:558854:559138	0	0	0	ENA|LN999997|LN999997.1:2300783:2301073	0	0	0	0	0	ENA|LN999997|LN999997.1:2208404:2208802
DTU2016_1028	NODE_21_length_282935_cov_16.769552:146827:147114	NODE_34_length_113921_cov_16.330044:37848:38375	NODE_17_length_474303_cov_16.369888:202077:202562	0	0	0	NODE_68_length_230374_cov_17.783834:156416:156907	NODE_68_length_230374_cov_17.783834:156416:156907	NODE_34_length_113921_cov_16.330044:37848:38375	0	NODE_57_length_30518_cov_16.561373:21301:21903	NODE_58_length_90837_cov_17.113842:80094:80456	0	0	0	0	0	0	0	0	0	NODE_17_length_474303_cov_16.369888:92274:92642	NODE_17_length_474303_cov_16.369888:44031:44306	NODE_17_length_474303_cov_16.369888:343135:343494	NODE_167_length_513788_cov_14.482240:94712:94996	NODE_56_length_149922_cov_16.890810:40498:40809	0	NODE_21_length_282935_cov_16.769552:52858:53142	0	0	0	NODE_34_length_113921_cov_16.330044:91307:91597	NODE_11_length_33020_cov_23.758026:24259:24540	0	0	0	0	NODE_16_length_359534_cov_16.618942:2395:2793
DTU2016_1029	NODE_8_length_282625_cov_23.445053:135610:135897	NODE_11_length_136618_cov_22.032837:19022:19549	NODE_9_length_517741_cov_22.689575:315278:315763	0	0	0	NODE_59_length_229240_cov_24.524569:156416:156907	NODE_59_length_229240_cov_24.524569:156416:156907	NODE_11_length_136618_cov_22.032837:19022:19549	0	NODE_191_length_36364_cov_23.035364:14194:14796	NODE_20_length_90670_cov_23.469074:79927:80289	0	0	0	0	0	0	0	0	0	NODE_9_length_517741_cov_22.689575:425198:425566	NODE_9_length_517741_cov_22.689575:473534:473809	NODE_9_length_517741_cov_22.689575:174434:174793	NODE_26_length_431455_cov_20.748249:94764:95048	NODE_5_length_149551_cov_23.491625:109039:109350	0	NODE_8_length_282625_cov_23.445053:229582:229866	0	0	NODE_15_length_23195_cov_31.447380:17271:17546	NODE_17_length_483021_cov_22.651611:34844:35134	0	0	0	0	0	NODE_17_length_483021_cov_22.651611:127103:127501
ISZ-1	NODE_22_length_251784_cov_44.904564:146827:147114	NODE_21_length_294866_cov_44.542076:131683:132210	NODE_14_length_277034_cov_45.738960:202073:202558	0	0	0	NODE_53_length_64062_cov_48.312057:1014:1505	NODE_53_length_64062_cov_48.312057:1014:1505	NODE_21_length_294866_cov_44.542076:131683:132210	NODE_19_length_14645_cov_93.213585:2211:2516;NODE_19_length_14645_cov_93.213585:2211:2516	NODE_27_length_35998_cov_45.533863:14194:14796	NODE_5_length_90837_cov_45.206249:10480:10842	0	0	0	0	NODE_19_length_14645_cov_93.213585:2211:2516	NODE_90_length_7487_cov_83.252838:2808:3209	0	0	0	NODE_14_length_277034_cov_45.738960:92270:92638	NODE_14_length_277034_cov_45.738960:44027:44302	NODE_32_length_99765_cov_44.852272:33450:33809	NODE_73_length_592837_cov_43.644524:267558:267842	NODE_17_length_107466_cov_45.040485:40268:40579	0	NODE_22_length_251784_cov_44.904564:52858:53142	0	0	0	NODE_21_length_294866_cov_44.542076:185997:186287	0	0	0	0	0	NODE_21_length_294866_cov_44.542076:278262:278660
ISZ-2	NODE_48_length_187917_cov_19.665857:120115:120402	NODE_6_length_185402_cov_18.881462:131683:132210	NODE_56_length_52296_cov_19.446745:42221:42706	0	0	0	NODE_110_length_133413_cov_21.199591:131920:132411	NODE_110_length_133413_cov_21.199591:131920:132411	NODE_6_length_185402_cov_18.881462:131683:132210	0	NODE_208_length_36364_cov_20.063635:21667:22269	NODE_68_length_80790_cov_20.243322:70047:70409	0	0	0	0	0	0	0	0	0	NODE_33_length_143077_cov_20.089365:42995:43363	NODE_14_length_49088_cov_20.392010:4885:5160	NODE_5_length_58936_cov_20.030235:33450:33809	NODE_63_length_240536_cov_19.255230:146868:147152	NODE_11_length_48711_cov_20.068033:40300:40611	0	NODE_48_length_187917_cov_19.665857:26146:26430	0	0	0	NODE_79_length_108950_cov_19.896265:108526:108816	0	0	0	0	0	NODE_79_length_108950_cov_19.896265:16153:16551
ISZ-3	NODE_13_length_282935_cov_30.219177:146827:147114	NODE_40_length_54343_cov_29.353771:1491:2018	NODE_71_length_102047_cov_29.781258:9455:9940	0	0	0	NODE_267_length_194448_cov_32.258179:131930:132421	NODE_267_length_194448_cov_32.258179:131930:132421	NODE_40_length_54343_cov_29.353771:1491:2018	0	NODE_256_length_41504_cov_32.192200:14194:14796	NODE_28_length_90837_cov_30.540474:10480:10842	0	0	0	0	0	0	0	0	0	NODE_21_length_192577_cov_31.251707:100038:100406	NODE_21_length_192577_cov_31.251707:148374:148649	NODE_51_length_82142_cov_30.411348:33450:33809	NODE_22_length_529561_cov_29.915688:395785:396069	NODE_48_length_61069_cov_31.175407:40498:40809	0	NODE_13_length_282935_cov_30.219177:52858:53142	0	0	0	NODE_20_length_138746_cov_31.388920:251:541	0	0	0	0	0	NODE_20_length_138746_cov_31.388920:92516:92914
ISZ-5	NODE_4_length_282935_cov_50.658928:146827:147114	NODE_7_length_529606_cov_50.345093:131683:132210	NODE_9_length_243452_cov_49.732525:201007:201492	0	0	0	NODE_204_length_319022_cov_50.974503:156318:156809	NODE_204_length_319022_cov_50.974503:156318:156809	NODE_7_length_529606_cov_50.345093:131683:132210	0	NODE_43_length_34888_cov_50.253639:8864:9466	NODE_40_length_90837_cov_51.391129:80094:80456	0	0	0	0	0	0	0	0	0	NODE_9_length_243452_cov_49.732525:92270:92638	NODE_9_length_243452_cov_49.732525:44027:44302	NODE_18_length_219714_cov_50.532578:98521:98880	NODE_209_length_533744_cov_49.228985:418562:418846	NODE_2_length_149913_cov_50.808594:109203:109514	0	NODE_4_length_282935_cov_50.658928:52858:53142	0	0	0	NODE_7_length_529606_cov_50.345093:186180:186470	0	0	0	0	0	NODE_7_length_529606_cov_50.345093:278433:278831
ISZ-4	NODE_229_length_159490_cov_16.373440:70109:70396	NODE_42_length_189762_cov_15.888481:135681:136208	NODE_36_length_52209_cov_16.236797:42140:42625	0	0	0	NODE_73_length_94713_cov_17.268030:1007:1498	NODE_73_length_94713_cov_17.268030:1007:1498	NODE_42_length_189762_cov_15.888481:135681:136208	0	NODE_529_length_30677_cov_16.988037:8702:9304	NODE_1309_length_44131_cov_16.365366:10476:10838	0	0	0	0	0	0	0	0	0	NODE_892_length_143312_cov_16.462982:99825:100193	NODE_595_length_32519_cov_17.215166:2699:2974	NODE_103_length_53194_cov_16.573561:19484:19843	NODE_44_length_143263_cov_16.040701:28166:28450	NODE_19_length_44314_cov_16.863361:3604:3915	0	NODE_12_length_45461_cov_16.036976:26131:26415	0	0	0	NODE_111_length_138688_cov_16.411470:138237:138527	0	0	0	0	0	NODE_111_length_138688_cov_16.411470:45949:46347
DTU2016_1027	NODE_107_length_244050_cov_27.826527:108018:108305	NODE_22_length_826279_cov_26.506025:131683:132210	NODE_14_length_464324_cov_27.685476:261865:262350	0	0	0	NODE_34_length_229760_cov_29.244703:156416:156907	NODE_34_length_229760_cov_29.244703:156416:156907	NODE_22_length_826279_cov_26.506025:131683:132210	0	NODE_83_length_30647_cov_26.929064:21568:22170	NODE_20_length_90837_cov_27.487137:80094:80456	0	0	0	0	0	0	0	0	0	NODE_14_length_464324_cov_27.685476:371785:372153	NODE_14_length_464324_cov_27.685476:420121:420396	NODE_14_length_464324_cov_27.685476:120933:121292	NODE_28_length_633542_cov_24.645472:418867:419151	NODE_21_length_149715_cov_28.172434:40300:40611	0	NODE_107_length_244050_cov_27.826527:14049:14333	0	0	0	NODE_22_length_826279_cov_26.506025:185142:185432	0	0	0	0	0	NODE_22_length_826279_cov_26.506025:277401:277799
ISZ-16	NODE_52_length_282614_cov_21.304186:135599:135886	NODE_22_length_159843_cov_21.053078:53504:54031	NODE_29_length_101985_cov_21.368446:92165:92650	0	0	0	NODE_11_length_166914_cov_21.761745:156184:156675	NODE_11_length_166914_cov_21.761745:156184:156675	NODE_22_length_159843_cov_21.053078:53504:54031	0	NODE_192_length_36375_cov_20.452261:14205:14807	NODE_70_length_90837_cov_20.455706:80094:80456	0	0	0	0	0	0	0	0	0	NODE_24_length_192108_cov_20.919201:99769:100137	NODE_24_length_192108_cov_20.919201:147905:148180	NODE_27_length_82041_cov_21.167879:33450:33809	NODE_10_length_633557_cov_21.011038:418891:419175	NODE_59_length_149709_cov_20.852787:109203:109514	0	NODE_52_length_282614_cov_21.304186:229571:229855	0	0	0	NODE_26_length_109341_cov_20.433662:108674:108964	0	0	0	0	0	NODE_26_length_109341_cov_20.433662:16301:16699
ISZ-17	NODE_108_length_361170_cov_19.682587:135265:135552	NODE_29_length_213424_cov_19.235527:161533:162060	NODE_18_length_84548_cov_19.774412:9587:10072	0	NODE_32_length_42049_cov_10.825513:19931:20329	0	NODE_108_length_361170_cov_19.682587:357815:358306	NODE_108_length_361170_cov_19.682587:357815:358306	NODE_29_length_213424_cov_19.235527:161533:162060	0	NODE_31_length_36309_cov_19.491531:14140:14742	NODE_25_length_80799_cov_19.923193:10480:10842	0	0	0	0	0	0	0	NODE_30_length_11959_cov_11.742119:5454:5759	0	NODE_11_length_192240_cov_19.820969:92070:92438	NODE_11_length_192240_cov_19.820969:44027:44302	NODE_17_length_100261_cov_19.320414:66033:66392	NODE_2_length_511446_cov_19.614752:298801:299085	NODE_60_length_149591_cov_19.927422:109039:109350	0	NODE_108_length_361170_cov_19.682587:229237:229521	0	0	0	NODE_35_length_92430_cov_19.604544:91914:92204	0	0	0	0	0	NODE_16_length_133982_cov_19.683674:328:726
ISZ-14	NODE_92_length_68051_cov_19.677801:22461:22748	NODE_20_length_54968_cov_18.658529:52836:53363	NODE_46_length_52345_cov_19.539001:42228:42713	0	NODE_126_length_56392_cov_21.497641:8144:8542	0	NODE_112_length_92602_cov_19.798136:91038:91529	NODE_112_length_92602_cov_19.798136:91038:91529	NODE_20_length_54968_cov_18.658529:52836:53363	0	NODE_165_length_41502_cov_20.060093:26806:27408	NODE_39_length_81022_cov_19.967281:10480:10842	0	0	0	0	0	0	0	NODE_79_length_28559_cov_20.402290:6420:6725	0	NODE_24_length_192305_cov_19.958447:99765:100133	NODE_24_length_192305_cov_19.958447:148102:148377	NODE_68_length_82033_cov_19.905161:48323:48682	NODE_47_length_240340_cov_19.197382:93423:93707	NODE_29_length_48784_cov_20.221035:8304:8615	0	NODE_54_length_61096_cov_19.793325:37337:37621	0	0	0	NODE_63_length_90336_cov_19.710569:89612:89902	0	0	0	0	0	NODE_35_length_58389_cov_19.950882:57762:58160
ISZ-15	NODE_3_length_256208_cov_27.068464:120100:120387	NODE_20_length_185532_cov_26.572193:53421:53948	NODE_45_length_376841_cov_26.269970:174382:174867	0	0	0	NODE_110_length_318928_cov_27.927216:156225:156716	NODE_110_length_318928_cov_27.927216:156225:156716	NODE_20_length_185532_cov_26.572193:53421:53948	0	NODE_40_length_41504_cov_26.168467:26807:27409	NODE_2_length_90837_cov_26.652916:10480:10842	0	0	0	0	0	0	0	0	0	NODE_45_length_376841_cov_26.269970:284302:284670	NODE_45_length_376841_cov_26.269970:332638:332913	NODE_45_length_376841_cov_26.269970:33450:33809	NODE_18_length_633522_cov_27.166098:214490:214774	NODE_7_length_149683_cov_27.104574:109203:109514	0	NODE_3_length_256208_cov_27.068464:26131:26415	0	0	0	NODE_25_length_450001_cov_26.754410:449207:449497	0	0	0	0	0	NODE_25_length_450001_cov_26.754410:356840:357238
ISZ-12	NODE_5_length_282935_cov_72.280075:135920:136207	NODE_2689_length_635098_cov_73.178772:502985:503512	NODE_189_length_376841_cov_73.274895:174382:174867	0	0	0	NODE_298_length_197416_cov_75.000069:121581:122072	NODE_298_length_197416_cov_75.000069:121581:122072	NODE_2689_length_635098_cov_73.178772:502985:503512	0	NODE_633_length_69789_cov_74.292297:14194:14796	NODE_3_length_90837_cov_73.391899:80094:80456	0	0	0	0	0	0	0	0	0	NODE_189_length_376841_cov_73.274895:284302:284670	NODE_189_length_376841_cov_73.274895:332638:332913	NODE_189_length_376841_cov_73.274895:33450:33809	NODE_1598_length_918781_cov_72.464790:500054:500338	NODE_55_length_149913_cov_73.735535:40498:40809	0	NODE_5_length_282935_cov_72.280075:229892:230176	0	0	0	NODE_2689_length_635098_cov_73.178772:449213:449503	0	0	0	0	0	NODE_2689_length_635098_cov_73.178772:356840:357238
ISZ-13	NODE_2_length_282625_cov_37.071201:146827:147114	NODE_8_length_634357_cov_37.276997:131683:132210	NODE_15_length_376841_cov_36.913506:174382:174867	0	0	0	NODE_46_length_278398_cov_38.387203:121637:122128	NODE_46_length_278398_cov_38.387203:121637:122128	NODE_8_length_634357_cov_37.276997:131683:132210	0	NODE_60_length_41504_cov_37.420876:14194:14796	NODE_7_length_90837_cov_36.656670:80094:80456	0	0	0	0	0	0	0	0	0	NODE_15_length_376841_cov_36.913506:284302:284670	NODE_15_length_376841_cov_36.913506:332638:332913	NODE_15_length_376841_cov_36.913506:33450:33809	NODE_14_length_665741_cov_37.133053:329343:329627	NODE_17_length_149913_cov_37.625504:40498:40809	0	NODE_2_length_282625_cov_37.071201:52858:53142	0	0	0	NODE_8_length_634357_cov_37.276997:186180:186470	0	0	0	0	0	NODE_8_length_634357_cov_37.276997:278439:278837
ISZ-10	NODE_22_length_282625_cov_30.418041:135610:135897	NODE_11_length_132666_cov_30.156467:131683:132210	NODE_18_length_196561_cov_29.939926:121600:122085	0	0	0	NODE_58_length_280945_cov_31.464668:124369:124860	NODE_58_length_280945_cov_31.464668:124369:124860	NODE_11_length_132666_cov_30.156467:131683:132210	0	NODE_202_length_36364_cov_30.704212:21667:22269	NODE_56_length_90837_cov_30.543985:10480:10842	0	0	0	0	0	0	0	0	0	NODE_18_length_196561_cov_29.939926:11797:12165	NODE_70_length_80575_cov_31.547489:44027:44302	NODE_9_length_82223_cov_30.632450:48513:48872	NODE_166_length_594039_cov_30.628736:93635:93919	NODE_7_length_149683_cov_30.835867:109203:109514	0	NODE_22_length_282625_cov_30.418041:229582:229866	0	0	0	NODE_55_length_109084_cov_31.481703:341:631	0	0	0	0	0	NODE_55_length_109084_cov_31.481703:92606:93004
ISZ-11	NODE_22_length_98542_cov_20.735422:9153:9440	NODE_65_length_136617_cov_20.028767:82652:83179	NODE_46_length_52149_cov_21.069897:9679:10164	0	0	0	NODE_61_length_157590_cov_21.986288:1014:1505	NODE_61_length_157590_cov_21.986288:1014:1505	NODE_65_length_136617_cov_20.028767:82652:83179	0	NODE_37_length_31082_cov_20.751915:21667:22269	NODE_16_length_90837_cov_20.969032:80094:80456	0	0	0	0	0	0	0	0	0	NODE_24_length_192309_cov_21.266674:99770:100138	NODE_24_length_192309_cov_21.266674:148106:148381	NODE_56_length_99713_cov_20.912489:33450:33809	NODE_10_length_140735_cov_20.189682:64956:65240	NODE_94_length_60932_cov_21.040340:20420:20731	0	NODE_81_length_36418_cov_21.135401:17254:17538	0	0	0	NODE_6_length_138923_cov_21.281321:138372:138662	0	0	0	0	0	NODE_6_length_138923_cov_21.281321:45999:46397
3399-2012	NODE_9_length_282182_cov_41.562447:146827:147114	0	NODE_11_length_464224_cov_40.418186:261765:262250	0	0	0	NODE_45_length_149633_cov_41.920734:73566:74057	0	NODE_3_length_487745_cov_41.546997:355634:356161	0	NODE_15_length_30587_cov_41.150425:8783:9385	NODE_29_length_90670_cov_41.614658:79927:80289	0	0	0	0	0	0	0	0	0	NODE_11_length_464224_cov_40.418186:371685:372053	NODE_11_length_464224_cov_40.418186:420021:420296	NODE_11_length_464224_cov_40.418186:120833:121192	NODE_143_length_945954_cov_38.714153:418878:419162	NODE_27_length_149749_cov_41.174747:40498:40809	0	NODE_9_length_282182_cov_41.562447:52858:53142	0	0	0	NODE_3_length_487745_cov_41.546997:301374:301664	0	0	0	0	0	NODE_3_length_487745_cov_41.546997:209007:209405
ISZ-18	NODE_3_length_214600_cov_20.754557:146827:147114	NODE_14_length_375189_cov_20.599865:243078:243605	NODE_20_length_244636_cov_20.670334:42177:42662	0	0	0	NODE_2_length_142490_cov_21.561253:10222:10713	NODE_2_length_142490_cov_21.561253:10222:10713	NODE_14_length_375189_cov_20.599865:243078:243605	0	NODE_220_length_30997_cov_20.558344:21667:22269	NODE_42_length_90670_cov_20.385035:79927:80289	0	0	0	0	0	0	0	0	0	NODE_20_length_244636_cov_20.670334:152097:152465	NODE_20_length_244636_cov_20.670334:200433:200708	NODE_26_length_53060_cov_20.630589:19350:19709	NODE_44_length_417846_cov_20.969309:119047:119331	NODE_15_length_81120_cov_21.222189:40410:40721	0	NODE_3_length_214600_cov_20.754557:52858:53142	0	0	0	NODE_14_length_375189_cov_20.599865:188818:189108	0	0	0	0	0	NODE_14_length_375189_cov_20.599865:96410:96808
DTU2016_1037	NODE_10_length_282625_cov_25.562824:146827:147114	NODE_37_length_682194_cov_25.174616:131683:132210	NODE_2_length_373493_cov_26.014591:171030:171515	0	0	0	NODE_13_length_86451_cov_26.165655:10384:10875	NODE_13_length_86451_cov_26.165655:10384:10875	NODE_37_length_682194_cov_25.174616:131683:132210	0	NODE_60_length_57157_cov_26.012247:48033:48635	NODE_17_length_90837_cov_26.881908:80094:80456	0	0	0	0	0	0	0	0	0	NODE_2_length_373493_cov_26.014591:280950:281318	NODE_2_length_373493_cov_26.014591:329286:329561	NODE_2_length_373493_cov_26.014591:30098:30457	NODE_97_length_919170_cov_22.058327:418886:419170	NODE_1_length_149683_cov_26.070629:109203:109514	0	NODE_10_length_282625_cov_25.562824:52858:53142	0	0	0	NODE_37_length_682194_cov_25.174616:185142:185432	0	0	0	0	0	NODE_37_length_682194_cov_25.174616:277395:277793
DTU2016_1036	NODE_10_length_282923_cov_21.425657:135920:136207	NODE_54_length_635450_cov_21.121552:131683:132210	NODE_16_length_376841_cov_21.763683:174382:174867	0	0	0	NODE_51_length_275540_cov_22.999350:118964:119455	NODE_51_length_275540_cov_22.999350:118964:119455	NODE_54_length_635450_cov_21.121552:131683:132210	0	NODE_106_length_30718_cov_21.359724:21667:22269	NODE_9_length_90670_cov_21.544447:10480:10842	0	0	0	0	0	0	0	0	0	NODE_16_length_376841_cov_21.763683:284302:284670	NODE_16_length_376841_cov_21.763683:332638:332913	NODE_16_length_376841_cov_21.763683:33450:33809	NODE_58_length_717985_cov_18.681591:298953:299237	NODE_18_length_149683_cov_21.903389:109203:109514	0	NODE_10_length_282923_cov_21.425657:229880:230164	0	0	0	NODE_54_length_635450_cov_21.121552:186058:186348	0	0	0	0	0	NODE_54_length_635450_cov_21.121552:278311:278709
DTU2016_1034	NODE_7_length_283348_cov_41.203087:146827:147114	NODE_168_length_867433_cov_38.953564:758794:759321	NODE_20_length_376841_cov_42.167934:174382:174867	0	0	0	NODE_8_length_229008_cov_44.259907:156184:156675	NODE_8_length_229008_cov_44.259907:156184:156675	NODE_168_length_867433_cov_38.953564:758794:759321	0	NODE_183_length_30625_cov_40.935837:21533:22135	NODE_4_length_90837_cov_43.446800:10480:10842	0	0	0	0	0	0	0	0	0	NODE_20_length_376841_cov_42.167934:284302:284670	NODE_20_length_376841_cov_42.167934:332638:332913	NODE_20_length_376841_cov_42.167934:33450:33809	NODE_67_length_1162149_cov_35.007294:460047:460331	NODE_100_length_149869_cov_42.898159:40300:40611	0	NODE_7_length_283348_cov_41.203087:52858:53142	0	0	0	NODE_168_length_867433_cov_38.953564:705573:705863	0	0	0	0	0	NODE_168_length_867433_cov_38.953564:613212:613610
DTU2016_1033	NODE_9_length_282935_cov_35.770248:146827:147114	NODE_21_length_611061_cov_34.945217:108211:108738	NODE_31_length_376841_cov_36.117970:174382:174867	0	0	0	NODE_26_length_268057_cov_37.718060:156184:156675	NODE_26_length_268057_cov_37.718060:156184:156675	NODE_21_length_611061_cov_34.945217:108211:108738	0	NODE_16_length_62900_cov_36.637520:48302:48904	NODE_5_length_90837_cov_36.791088:10480:10842	0	0	0	0	0	0	0	0	0	NODE_31_length_376841_cov_36.117970:284302:284670	NODE_31_length_376841_cov_36.117970:332638:332913	NODE_31_length_376841_cov_36.117970:33450:33809	NODE_190_length_536115_cov_30.841677:460313:460597	NODE_18_length_150021_cov_36.313988:109311:109622	0	NODE_9_length_282935_cov_35.770248:52858:53142	0	0	0	NODE_21_length_611061_cov_34.945217:161669:161959	0	0	0	0	0	NODE_21_length_611061_cov_34.945217:253922:254320
DTU2016_1032	NODE_157_length_1186155_cov_62.925442:499026:499313	NODE_157_length_1186155_cov_62.925442:1054042:1054569	NODE_14_length_464304_cov_67.933281:261865:262350	0	0	0	NODE_20_length_147507_cov_72.404655:74683:75174	NODE_20_length_147507_cov_72.404655:74683:75174	NODE_157_length_1186155_cov_62.925442:1054042:1054569	0	NODE_7_length_57436_cov_68.545845:8765:9367	NODE_11_length_90837_cov_67.523972:10480:10842	0	0	0	0	0	0	0	0	0	NODE_14_length_464304_cov_67.933281:371785:372153	NODE_14_length_464304_cov_67.933281:420121:420396	NODE_14_length_464304_cov_67.933281:120933:121292	NODE_83_length_908440_cov_56.271278:489377:489661	NODE_13_length_149715_cov_68.173042:40300:40611	0	NODE_15_length_94485_cov_65.510918:52858:53142	0	0	0	NODE_157_length_1186155_cov_62.925442:999782:1000072	0	0	0	0	0	NODE_157_length_1186155_cov_62.925442:907403:907801
DTU2016_1031	NODE_16_length_268405_cov_62.439297:135920:136207	NODE_17_length_634534_cov_61.706085:502423:502950	NODE_73_length_464325_cov_63.368916:261865:262350	0	0	0	NODE_1_length_268393_cov_66.455879:111584:112075	NODE_1_length_268393_cov_66.455879:111584:112075	NODE_17_length_634534_cov_61.706085:502423:502950	0	NODE_33_length_30884_cov_61.884697:8714:9316	NODE_26_length_90837_cov_62.875931:80094:80456	0	0	0	NODE_14_length_50367_cov_35666248:22274:23599	0	0	0	0	0	NODE_73_length_464325_cov_63.368916:371785:372153	NODE_73_length_464325_cov_63.368916:420121:420396	NODE_73_length_464325_cov_63.368916:120933:121292	NODE_25_length_309103_cov_54.163029:172497:172781	NODE_23_length_149715_cov_63.222195:40300:40611	0	NODE_16_length_268405_cov_62.439297:229892:230176	0	0	0	NODE_17_length_634534_cov_61.706085:449201:449491	0	0	NODE_178_length_22401_cov_40.949467:11971:12387	0	0	NODE_17_length_634534_cov_61.706085:356840:357238
DTU2016_1030	NODE_12_length_282625_cov_42.842907:135610:135897	NODE_87_length_950845_cov_40.488949:818734:819261	NODE_2_length_517825_cov_41.334148:315366:315851	0	0	0	NODE_1_length_229240_cov_45.111012:72432:72923	NODE_1_length_229240_cov_45.111012:72432:72923	NODE_87_length_950845_cov_40.488949:818734:819261	0	NODE_11_length_57162_cov_43.705330:8357:8959	NODE_20_length_90837_cov_42.921223:80094:80456	0	0	0	0	0	0	0	0	0	NODE_2_length_517825_cov_41.334148:425286:425654	NODE_2_length_517825_cov_41.334148:473622:473897	NODE_2_length_517825_cov_41.334148:174434:174793	NODE_112_length_847160_cov_37.293564:334759:335043	NODE_89_length_89456_cov_43.026279:48944:49255	0	NODE_12_length_282625_cov_42.842907:229582:229866	0	0	0	NODE_87_length_950845_cov_40.488949:765512:765802	0	0	0	0	0	NODE_87_length_950845_cov_40.488949:673151:673549
ISZ-8	NODE_20_length_206264_cov_40.823494:70156:70443	NODE_18_length_191232_cov_41.323357:29062:29589	NODE_1_length_82397_cov_41.903904:72480:72965	0	0	0	NODE_93_length_274382_cov_42.457104:131856:132347	NODE_93_length_274382_cov_42.457104:131856:132347	NODE_18_length_191232_cov_41.323357:29062:29589	0	NODE_48_length_36364_cov_41.298840:14194:14796	NODE_52_length_90837_cov_41.895020:80094:80456	0	0	0	0	0	0	0	0	0	NODE_22_length_191997_cov_42.234520:99458:99826	NODE_22_length_191997_cov_42.234520:147794:148069	NODE_27_length_82052_cov_42.646797:48342:48701	NODE_36_length_428022_cov_40.531616:133473:133757	NODE_45_length_80802_cov_42.081150:40322:40633	0	NODE_17_length_76639_cov_41.196598:52858:53142	0	0	0	NODE_18_length_191232_cov_41.323357:82521:82811	0	0	0	0	0	NODE_18_length_191232_cov_41.323357:174780:175178
ISZ-9	NODE_17_length_282935_cov_85.371605:135920:136207	NODE_1_length_632765_cov_85.809273:503467:503994	NODE_157_length_376841_cov_85.784637:174382:174867	0	0	0	NODE_33_length_319080_cov_87.769890:162272:162763	NODE_33_length_319080_cov_87.769890:162272:162763	NODE_1_length_632765_cov_85.809273:503467:503994	0	NODE_141_length_40768_cov_86.847061:14194:14796	NODE_11_length_90670_cov_87.116722:10480:10842	0	0	0	0	0	0	0	0	0	NODE_157_length_376841_cov_85.784637:284302:284670	NODE_157_length_376841_cov_85.784637:332638:332913	NODE_157_length_376841_cov_85.784637:33450:33809	NODE_79_length_836566_cov_83.548332:336326:336610	NODE_18_length_149723_cov_87.174446:109203:109514	0	NODE_17_length_282935_cov_85.371605:229892:230176	0	0	0	NODE_1_length_632765_cov_85.809273:449207:449497	0	0	0	0	0	NODE_1_length_632765_cov_85.809273:356840:357238
3443-2011	NODE_18_length_143052_cov_21.300402:9204:9491	0	NODE_32_length_82640_cov_20.868719:9592:10077	0	0	0	NODE_4_length_99136_cov_21.191818:2963:3454	0	NODE_63_length_205832_cov_20.382662:161344:161871	NODE_25_length_14184_cov_20.109278:1304:1609	NODE_69_length_30708_cov_21.233131:21666:22268	NODE_62_length_90675_cov_20.596504:79927:80289	0	0	0	0	NODE_25_length_14184_cov_20.109278:1304:1609	0	0	0	0	NODE_44_length_191526_cov_20.218201:92071:92439	NODE_44_length_191526_cov_20.218201:44027:44302	NODE_97_length_101678_cov_20.994846:33450:33809	NODE_61_length_108824_cov_20.253004:34328:34612	NODE_87_length_149519_cov_20.835112:40268:40579	0	NODE_122_length_97237_cov_20.930355:12482:12766	0	0	NODE_72_length_17846_cov_18.505323:10449:10724	NODE_51_length_48529_cov_20.938305:9822:10112	0	0	NODE_25_length_14184_cov_20.109278:6050:6428	0	0	NODE_27_length_96947_cov_20.912437:328:726
DTU2016_1038	NODE_8_length_282934_cov_35.071503:146826:147113	NODE_5_length_348107_cov_33.554420:215996:216523	NODE_32_length_376841_cov_35.413860:174382:174867	0	0	0	NODE_3_length_97188_cov_38.859241:95712:96203	NODE_3_length_97188_cov_38.859241:95712:96203	NODE_5_length_348107_cov_33.554420:215996:216523	0	NODE_125_length_62865_cov_36.439911:48168:48770	NODE_1_length_90673_cov_36.154819:10480:10842	0	0	0	0	0	0	0	0	0	NODE_32_length_376841_cov_35.413860:284302:284670	NODE_32_length_376841_cov_35.413860:332638:332913	NODE_32_length_376841_cov_35.413860:33450:33809	NODE_74_length_919228_cov_29.878559:500165:500449	NODE_18_length_149749_cov_35.756813:40498:40809	0	NODE_8_length_282934_cov_35.071503:52858:53142	0	0	0	NODE_5_length_348107_cov_33.554420:162774:163064	0	0	0	0	0	NODE_5_length_348107_cov_33.554420:70419:70817

## Sheet: TA_total_by_family
TITLE: The ecological success of the monophasic variant of Salmonella Typhimurium: a comparative genomic and functional study
E. Mastrorilli, D. Pietrucci, L. Barco, S. Ammendola,, S. Petrin, A. Longo, C. Mantovani, A. Battistoni, A. Ricci, A. Desideri, C. Losasso
Supplemental_Table_S9. Xls Type II TA cassettes position and abundance. The presence/absence and the number of TA cassettes are detailed for each sample, divided by Type II TA family in the “TA_frequency_by_family” table; the position of TA cassettes are detailed for each sample, divided by Type II TA family in the “TA_position_by_family” table; the total amount of TA cassettes are detailed for e…
Category ->	-	ccdB(letD)	fic	higBA	higBA (relBE)	hipBA	letB	mazEF	mazEF, ccd or relB	phd-doc	relBE	relBE or parDE	relE	vagD	vapBC		TOT
LT2_chromosome_sequence	4	0	1	1	0	0	0	0	0	1	5	1	0	0	1		14
3528-2011	5	0	1	1	0	0	0	0	0	1	5	1	0	0	1		15
ISZ-7	6	0	1	1	0	0	0	0	0	1	5	1	0	0	1		16
2260-2012	5	0	1	1	0	0	0	0	1	1	5	1	0	0	1		16
ISZ-6	6	0	1	1	0	0	0	0	0	1	5	1	0	0	1		16
DTU2016_1046	6	0	1	1	0	0	0	0	0	1	5	1	0	0	1		16
DTU2016_1047	6	0	1	1	0	0	0	0	0	1	5	1	0	0	1		16
DTU2016_1044	6	0	1	1	0	0	0	0	0	1	5	1	0	0	1		16
DTU2016_1045	6	0	1	1	0	0	0	0	0	1	5	1	0	0	1		16
DTU2016_1042	6	0	1	1	0	0	0	0	0	1	5	1	0	0	1		16
DTU2016_1043	6	0	1	1	0	0	0	0	0	1	5	1	0	0	1		16
DTU2016_1040	6	0	1	1	0	0	0	0	0	1	5	1	0	0	1		16
DTU2016_1041	6	0	1	1	0	0	0	0	0	1	5	1	0	0	1		16
4007-2011	5	0	1	1	0	0	0	1	0	1	5	1	0	0	1		16
ISZ-20	6	0	1	1	0	0	0	0	0	1	5	1	0	0	1		16
DTU2016_1024	4	0	1	1	0	0	0	0	0	1	5	1	0	0	1		14
DTU2016_1025	6	0	1	1	0	0	0	0	0	1	5	1	0	0	1		16
DTU2016_1026	6	0	1	1	0	0	0	0	0	1	5	1	0	0	1		16
3237-2011	4	0	1	1	0	0	0	0	0	1	5	1	0	0	1		14
DTU2016_1021	6	0	1	1	0	0	0	0	0	1	5	1	0	0	1		16
DTU2016_1023	6	0	1	1	0	0	0	0	0	1	5	2	0	0	1		17
DTU2016_1039	6	0	1	1	0	0	0	0	0	1	5	1	0	0	1		16
LN999997_monophasic	4	0	1	1	0	0	0	0	0	1	5	1	0	0	1		14
DTU2016_1028	6	0	1	1	0	0	0	0	0	1	5	2	0	0	1		17
DTU2016_1029	6	0	1	1	0	0	0	0	0	1	5	2	0	0	1		17
ISZ-1	6	2	1	1	0	0	1	1	0	1	5	1	0	0	1		20
ISZ-2	6	0	1	1	0	0	0	0	0	1	5	1	0	0	1		16
ISZ-3	6	0	1	1	0	0	0	0	0	1	5	1	0	0	1		16
ISZ-5	6	0	1	1	0	0	0	0	0	1	5	1	0	0	1		16
ISZ-4	6	0	1	1	0	0	0	0	0	1	5	1	0	0	1		16
DTU2016_1027	6	0	1	1	0	0	0	0	0	1	5	1	0	0	1		16
ISZ-16	6	0	1	1	0	0	0	0	0	1	5	1	0	0	1		16
ISZ-17	7	0	1	1	0	0	0	0	1	1	5	1	0	0	1		18
ISZ-14	7	0	1	1	0	0	0	0	1	1	5	1	0	0	1		18
ISZ-15	6	0	1	1	0	0	0	0	0	1	5	1	0	0	1		16
ISZ-12	6	0	1	1	0	0	0	0	0	1	5	1	0	0	1		16
ISZ-13	6	0	1	1	0	0	0	0	0	1	5	1	0	0	1		16
ISZ-10	6	0	1	1	0	0	0	0	0	1	5	1	0	0	1		16
ISZ-11	6	0	1	1	0	0	0	0	0	1	5	1	0	0	1		16
3399-2012	4	0	1	1	0	0	0	0	0	1	5	1	0	0	1		14
ISZ-18	6	0	1	1	0	0	0	0	0	1	5	1	0	0	1		16
DTU2016_1037	6	0	1	1	0	0	0	0	0	1	5	1	0	0	1		16
DTU2016_1036	6	0	1	1	0	0	0	0	0	1	5	1	0	0	1		16
DTU2016_1034	6	0	1	1	0	0	0	0	0	1	5	1	0	0	1		16
DTU2016_1033	6	0	1	1	0	0	0	0	0	1	5	1	0	0	1		16
DTU2016_1032	6	0	1	1	0	0	0	0	0	1	5	1	0	0	1		16
DTU2016_1031	6	0	1	1	0	1	0	0	0	1	5	1	0	1	1		18
DTU2016_1030	6	0	1	1	0	0	0	0	0	1	5	1	0	0	1		16
ISZ-8	6	0	1	1	0	0	0	0	0	1	5	1	0	0	1		16
ISZ-9	6	0	1	1	0	0	0	0	0	1	5	1	0	0	1		16
3443-2011	4	1	1	1	0	0	1	0	0	1	5	2	0	1	1		18
DTU2016_1038	6	0	1	1	0	0	0	0	0	1	5	1	0	0	1		16
